# Supplementary material for: Topology-Aware Generation and Activity-Based Filtering: A Computational-Experimental Framework for Data-Scarce Quaternary Ammonium Compound Discovery
Source: J Chem Inf Model. 2026 Mar 5;66(6):3117–28. doi: 10.1021/acs.jcim.6c00390 (PMC13014459; doi:10.1021/acs.jcim.6c00390)
Supplement: Supplementary file 2 [file ci6c00390_si_002.xlsx]

## Sheet: QACs
SMILES		MW	#Heavy atoms	#Aromatic heavy atoms	Fraction Csp3	#Rotatable bonds	#H-bond acceptors	#H-bond donors	MR	TPSA	iLOGP	XLOGP3	WLOGP	MLOGP	Silicos-IT Log P	Consensus Log P	ESOL Log S	ESOL Solubility (mg/ml)	ESOL Solubility (mol/l)	Ali Log S	Ali Solubility (mg/ml)	Ali Solubility (mol/l)	Silicos-IT LogSw	Silicos-IT Solubility (mg/ml)	Silicos-IT Solubility (mol/l)	log Kp (cm/s)	Lipinski #violations	Ghose #violations	Veber #violations	Egan #violations	Muegge #violations	Bioavailability Score	PAINS #alerts	Brenk #alerts	Leadlikeness #violations	Synthetic Accessibility	MIC S. aureus (µM)
C[N+](CCCCCCCCCCCC)(CC1=CC=CC=C1)C.[Cl-]		339.99	23	6	0.71	13	0	0	106.93	0	-1.62	8.16	3.04	1.8	3.7	3.01	-6.42	0.000128	3.77e-07	-8.02	3.26e-06	9.58e-09	-8.46	1.18e-06	3.48e-09	-2.58	0	0	1	0	2	0.55	0	1	2	2.2	8
CCCCCCCCCCCCCCCC[N+]1=CC=CC=C1.[Cl-]		339.99	23	6	0.76	15	0	0	107.99	3.88	-1.6	2.54	3.46	5.1	6.68	3.24	-2.75	0.603	0.00177	-2.27	1.83	0.00539	-7.65	7.65e-06	2.25e-08	-6.57	1	0	1	0	1	0.55	0	1	1	2.35	0.5
C[N+](CCCCCCCCCC)(C)CCCCCCCCCC.[Cl-]		362.08	24	0	1	18	0	0	116.1	0	-1.51	4.28	4.35	2.37	4.93	2.88	-3.59	0.0924	0.000255	-3.99	0.0368	0.000102	-8.74	6.51e-07	1.8e-09	-5.47	0	1	1	0	2	0.55	0	1	3	2.87	1
C[N+](C)(CCCCCCCCCCCC)CCCCCCCCCCCC.[Cl-]		418.18	28	0	1	22	0	0	135.32	0	-0.65	6.45	5.91	3.19	6.7	4.32	-5.04	0.00378	9.03e-06	-6.24	0.000238	5.7e-07	-10.32	1.98e-08	4.73e-11	-4.27	0	3	1	1	3	0.55	0	1	3	3.36	1
CCCCCCCCCCCC[N+](C)(C)C.[Br-]
C[N+](C)(CCCCCCCCCCCCCCCC)C.[Br-]
ClC1=CC=C(C=C1)NC(NC(NCCCCCCNC(NC(NC2=CC=C(Cl)C=C2)=N)=N)=N)=N		505.45	34	12	0.27	17	4	10	143.43	167.58	3.48	0.08	3.79	3.04	2.75	2.63	-2.16	3.47	0.00687	-3.15	0.355	0.000702	-9.07	4.26e-07	8.43e-10	-9.33	2	2	2	1	3	0.17	0	2	2	3.64	0.5
O=S([O-])(OCCCCCCCCCCCC)=O.[Na+]
C[N+](C)(CC1=C(C(OCCCCCCCCCCCCCC)=CC=C1)C[N+](C)(C)C)C.[Br-].[Br-]		594.55	33	6	0.79	18	1	0	156.8	9.23	-10.72	10.2	0.88	-1.6	2.56	0.26	-8.9	7.51e-07	1.26e-09	-10.33	2.78e-08	4.68e-11	-10.92	7.13e-09	1.2e-11	-2.68	1	3	1	0	2	0.55	0	1	3	4.11	6
C[N+](C)(CC1=CC(C[N+](C)(C)C)=CC=C1OCCCCCCCCCCCCCC)C.[Br-].[Br-]		594.55	33	6	0.79	18	1	0	156.8	9.23	-10.73	10.2	0.88	-1.6	2.56	0.26	-8.9	7.51e-07	1.26e-09	-10.33	2.78e-08	4.68e-11	-10.92	7.13e-09	1.2e-11	-2.68	1	3	1	0	2	0.55	0	1	3	4.08	6
C[N+](C)(CC1=CC=C(C=C1OCCCCCCCCCC)C[N+](C)(C)C)C.[Br-].[Br-]
C[N+](C)(CC1=CC=C(C=C1OCCCCCCCCCCCC)C[N+](C)(C)C)C.[Br-].[Br-]
C[N+](C)(CC1=CC=C(C=C1OCCCCCCCCCCCCCC)C[N+](C)(C)C)C.[Br-].[Br-]		594.55	33	6	0.79	18	1	0	156.8	9.23	-9.74	10.2	0.88	-1.6	2.56	0.46	-8.9	7.51e-07	1.26e-09	-10.33	2.78e-08	4.68e-11	-10.92	7.13e-09	1.2e-11	-2.68	1	3	1	0	2	0.55	0	1	3	4.06	16
C[N+](C)(CC1=CC=C(C=C1OCCCCCCCCCCCCCCCC)C[N+](C)(C)C)C.[Br-].[Br-]		622.6	35	6	0.8	20	1	0	166.42	9.23	-9.45	11.29	1.66	-1.23	3.42	1.14	-9.62	1.49e-07	2.4e-10	-11.46	2.16e-09	3.46e-12	-11.7	1.24e-09	1.99e-12	-2.08	1	3	1	0	3	0.55	0	1	3	4.31	16
C[N+](C)(CC1=CC=C(C=C1OCCCCCCCCCCCCCCCCCC)C[N+](C)(C)C)C.[Br-].[Br-]		650.66	37	6	0.81	22	1	0	176.03	9.23	-9.01	12.37	2.44	-0.87	4.28	1.84	-10.34	3.01e-08	4.62e-11	-12.58	1.71e-10	2.62e-13	-12.48	2.15e-10	3.3e-13	-1.49	1	3	1	0	3	0.55	0	1	3	4.57	16
C[N+](C)(CC1=CC=CC(C[N+](C)(C)C)=C1OCCCCCCCCCCCCCC)C.[Br-].[Br-]		594.55	33	6	0.79	18	1	0	156.8	9.23	-10.39	10.2	0.88	-1.6	2.56	0.33	-8.9	7.51e-07	1.26e-09	-10.33	2.78e-08	4.68e-11	-10.92	7.13e-09	1.2e-11	-2.68	1	3	1	0	2	0.55	0	1	3	4.04	16
C[N+](C)(CC1=CC(C[N+](C)(C)C)=CC(OCCCCCCCCCCCCCC)=C1)C.[Br-].[Br-]		594.55	33	6	0.79	18	1	0	156.8	9.23	-11.87	10.2	0.88	-1.6	2.56	0.03	-8.9	7.51e-07	1.26e-09	-10.33	2.78e-08	4.68e-11	-10.92	7.13e-09	1.2e-11	-2.68	1	3	1	0	2	0.55	0	1	3	3.96	4
C[N+](C)(CC1=CC(C[N+](C)(C)C)=CC(OCCCCCCCCCCCCCCCC)=C1)C.[Br-].[Br-]		622.6	35	6	0.8	20	1	0	166.42	9.23	-11.09	11.29	1.66	-1.23	3.42	0.81	-9.62	1.49e-07	2.4e-10	-11.46	2.16e-09	3.46e-12	-11.7	1.24e-09	1.99e-12	-2.08	1	3	1	0	3	0.55	0	1	3	4.21	8
C[N+](C)(CC1=CC=C(C=C1)OCCCCCCCCCC)C.[Br-]		386.41	23	6	0.7	12	1	0	106.89	9.23	-2.03	7.49	2.26	1.03	2.97	2.35	-6.36	0.00017	4.41e-07	-7.52	1.17e-05	3.04e-08	-7.78	6.47e-06	1.67e-08	-3.34	0	0	1	0	1	0.55	0	1	3	2.6	8
C[N+](C)(CC1=CC=C(C=C1)OCCCCCCCCCCCCCC)C.[Br-]
C[N+](C=C1)=CC=C1C2=CC=[N+](C)C=C2.[I-].[I-]
CCCCCCCC[N+]1=CC=C(C2=CC=[N+](CCCCCCCC)C=C2)C=C1.[Br-].[Br-]
CCCCCCCCCC[N+](C=C1)=CC=C1C2=CC=[N+](CCCCCCCCCC)C=C2.[Br-].[Br-]		598.54	34	12	0.67	19	0	0	163.44	7.76	-11.1	12.48	2.22	6.1	8.88	3.71	-10.42	2.27e-08	3.8e-11	-12.66	1.3e-10	2.16e-13	-10.47	2.02e-08	3.37e-11	-1.09	2	3	1	0	2	0.17	0	1	3	3.58	2
CCCCCCCCCCC[N+]1=CC=C(C2=CC=[N+](C=C2)CCCCCCCCCCC)C=C1.[Br-].[Br-]		626.59	36	12	0.69	21	0	0	173.05	7.76	-10.2	13.56	3	6.46	9.73	4.51	-11.13	4.66e-09	7.44e-12	-13.79	1.03e-11	1.64e-14	-11.25	3.5e-09	5.58e-12	-0.49	2	3	1	0	3	0.17	0	1	3	3.83	2
CCCCCCCCCCCC[N+](C=C1)=CC=C1C2=CC=[N+](CCCCCCCCCCCC)C=C2.[Br-].[Br-]		654.65	38	12	0.71	23	0	0	182.67	7.76	-10.41	14.65	3.78	6.82	10.58	5.08	-11.84	9.38e-10	1.43e-12	-14.92	7.93e-13	1.21e-15	-12.03	6.08e-10	9.29e-13	0.11	2	3	1	0	3	0.17	0	1	3	4.09	2
CCCCCCCCCCCCC[N+](C=C1)=CC=C1C2=CC=[N+](CCCCCCCCCCCCC)C=C2.[Br-].[Br-]		682.7	40	12	0.72	25	0	0	192.28	7.76	-9.37	15.73	4.56	7.17	11.43	5.9	-12.55	1.9e-10	2.79e-13	-16.04	6.27e-14	9.18e-17	-12.81	1.06e-10	1.55e-13	0.7	2	3	1	0	3	0.17	0	1	3	4.34	8
CCCCCCCCCCCCCC[N+](C=C1)=CC=C1C2=CC=[N+](CCCCCCCCCCCCCC)C=C2.[Br-].[Br-]
CCCCCCCCCCCCCCCC[N+](C=C1)=CC=C1C2=CC=[N+](CCCCCCCCCCCCCCCC)C=C2.[Br-].[Br-]
CCCCCCCCCCCCCCCCCC[N+](C=C1)=CC=C1C2=CC=[N+](CCCCCCCCCCCCCCCCCC)C=C2.[Br-].[Br-]
CCCCCCCCCCCC[N+]1=CC=C(C2=CC=NC=C2)C=C1.[Br-]
CCCCCCCCCCCC[N+]1=CC=C(C2=CC=[N+](C)C=C2)C=C1.[I-].[Br-]		547.35	27	12	0.57	12	0	0	134.88	7.76	-7.32	1.99	-0.61	4.85	5.97	0.98	-4.02	0.0518	9.46e-05	-1.78	9.1	0.0166	-7.72	1.05e-05	1.91e-08	-8.23	2	3	1	0	0	0.17	0	2	2	2.82	31
CCCCCCCCCCCC[N+]1=CC=C(C2=CC=[N+](CC)C=C2)C=C1.[Br-].[Br-]
CCCCCCCCCCC[N+](C=C1)=CC=C1C2=CC=[N+](CCCCCCCCCCC)C=C2.[Br-].[Br-]		626.59	36	12	0.69	21	0	0	173.05	7.76	-10.2	13.56	3	6.46	9.73	4.51	-11.13	4.66e-09	7.44e-12	-13.79	1.03e-11	1.64e-14	-11.25	3.5e-09	5.58e-12	-0.49	2	3	1	0	3	0.17	0	1	3	3.83	8
CCCCCCCCCCCCCC[N+]1=CC=C(C2=CC=[N+](C)C=C2)C=C1.[Br-].[I-]		575.41	29	12	0.6	14	0	0	144.5	7.76	-6.6	2.87	0.17	5.24	6.79	1.7	-4.6	0.0145	2.52e-05	-2.69	1.17	0.00203	-8.51	1.78e-06	3.1e-09	-7.77	2	2	1	0	0	0.17	0	2	2	3.05	4
CCCCCCCCCCCCCC[N+]1=CC=C(C2=CC=[N+](CC)C=C2)C=C1.[Br-].[Br-]		542.43	30	12	0.62	15	0	0	144.21	7.76	-10.32	3.28	0.66	5.34	7.21	1.23	-4.58	0.0144	2.66e-05	-3.12	0.414	0.000762	-8.9	6.78e-07	1.25e-09	-7.28	2	3	1	0	0	0.17	0	1	2	3.1	8
CCCCCCCCCCCCCCCC[N+]1=CC=C(C2=CC=NC=C2)C=C1.[Br-]
C[N+](C=C1)=CC=C1C2=CC=[N+](CCCCCCCCCCCCCCCC)C=C2.[Br-].[I-]		603.46	31	12	0.63	16	0	0	154.11	7.76	-5.91	4.25	0.95	5.63	7.62	2.51	-5.49	0.00196	3.24e-06	-4.12	0.0453	7.51e-05	-9.3	3.05e-07	5.06e-10	-6.96	2	3	1	0	2	0.17	0	2	3	3.3	4
CC[N+](C=C1)=CC=C1C2=CC=[N+](CCCCCCCCCCCCCCCC)C=C2.[Br-].[Br-]		570.49	32	12	0.64	17	0	0	153.83	7.76	-9.07	4.66	1.44	5.72	8.04	2.16	-5.47	0.00194	3.4e-06	-4.55	0.0161	2.82e-05	-9.69	1.17e-07	2.05e-10	-6.47	2	3	1	0	1	0.17	0	1	3	3.34	16
CCCCCCCCCCCCCCCCCC[N+]1=CC=C(C2=CC=NC=C2)C=C1.[Br-]
C[N+](C=C1)=CC=C1C2=CC=[N+](CCCCCCCCCCCCCCCCCC)C=C2.[I-].[Br-]		631.51	33	12	0.66	18	0	0	163.73	7.76	-6.27	5.34	1.74	6.01	8.46	3.05	-6.2	0.000398	6.3e-07	-5.26	0.00351	5.55e-06	-10.08	5.25e-08	8.32e-11	-6.36	2	3	1	0	3	0.17	0	2	3	3.54	8
CC[N+](C=C1)=CC=C1C2=CC=[N+](CCCCCCCCCCCCCCCCCC)C=C2.[Br-].[Br-]		598.54	34	12	0.67	19	0	0	163.44	7.76	-10.24	5.75	2.22	6.1	8.88	2.54	-6.18	0.000395	6.6e-07	-5.68	0.00125	2.08e-06	-10.47	2.02e-08	3.37e-11	-5.87	2	3	1	0	2	0.17	0	1	3	3.58	8
CCCCCCCCCCCCCCCCCCCC[N+]1=CC=C(C2=CC=NC=C2)C=C1.[Br-]
C[N+](C=C1)=CC=C1C2=CC=[N+](CCCCCCCCCCCCCCCCCCCC)C=C2.[Br-].[I-]
CCCCCCCCCC[N+](C=C1)=CC=C1C2=CC=[N+](CCCCCCCCCC)C=C2.[Cl-].[Cl-]		509.64	34	12	0.67	19	0	0	157.29	7.76	-10.98	12.14	2.22	5.91	8.88	3.64	-9.66	1.13e-07	2.21e-10	-12.31	2.49e-10	4.88e-13	-10.47	1.72e-08	3.37e-11	-0.79	2	3	1	0	2	0.17	0	1	3	3.54	2
CCCCCCCCCC[N+](C=C1)=CC=C1C2=CC=[N+](CCCCCCCCCC)C=C2.[Br-].[Br-]		598.54	34	12	0.67	19	0	0	163.44	7.76	-11.1	12.48	2.22	6.1	8.88	3.71	-10.42	2.27e-08	3.8e-11	-12.66	1.3e-10	2.16e-13	-10.47	2.02e-08	3.37e-11	-1.09	2	3	1	0	2	0.17	0	1	3	3.58	2
CCCCCCCCCC[N+](C=C1)=CC=C1C2=CC=[N+](CCCCCCCCCC)C=C2.[I-].[I-]		692.54	34	12	0.67	19	0	0	173.63	7.76	-2.13	12.26	2.22	6.28	8.88	5.5	-10.86	9.46e-09	1.37e-11	-12.44	2.54e-10	3.66e-13	-10.47	2.34e-08	3.37e-11	-1.82	2	3	1	0	3	0.17	0	2	3	3.6	2
CCCCCCCCCCC[N+]1=CC=C(C2=CC=[N+](CCCCCCCCCCC)C=C2)C=C1.[Cl-].[Cl-]		537.69	36	12	0.69	21	0	0	166.91	7.76	-9.91	13.22	3	6.28	9.73	4.46	-10.36	2.33e-08	4.34e-11	-13.43	1.99e-11	3.69e-14	-11.25	3e-09	5.58e-12	-0.19	2	3	1	0	2	0.17	0	1	3	3.79	2
CCCCCCCCCCC[N+](C=C1)=CC=C1C2=CC=[N+](CCCCCCCCCCC)C=C2.[Br-].[Br-]		626.59	36	12	0.69	21	0	0	173.05	7.76	-10.2	13.56	3	6.46	9.73	4.51	-11.13	4.66e-09	7.44e-12	-13.79	1.03e-11	1.64e-14	-11.25	3.5e-09	5.58e-12	-0.49	2	3	1	0	3	0.17	0	1	3	3.83	2
CCCCCCCCCCC[N+]1=CC=C(C2=CC=[N+](CCCCCCCCCCC)C=C2)C=C1.[I-].[I-]		720.59	36	12	0.69	21	0	0	183.24	7.76	-1.58	13.34	3	6.64	9.73	6.23	-11.57	1.93e-09	2.68e-12	-13.56	2e-11	2.77e-14	-11.25	4.02e-09	5.58e-12	-1.22	2	3	1	0	3	0.17	0	2	3	3.85	4
CCCCCCCCCCCC[N+](C=C1)=CC=C1C2=CC=[N+](CCCCCCCCCCCC)C=C2.[Cl-].[Cl-]		565.74	38	12	0.71	23	0	0	176.52	7.76	-10.24	14.31	3.78	6.64	10.58	5.01	-11.08	4.72e-09	8.34e-12	-14.56	1.55e-12	2.73e-15	-12.03	5.26e-10	9.29e-13	0.41	2	3	1	0	2	0.17	0	1	3	4.05	2
CCCCCCCCCCCC[N+](C=C1)=CC=C1C2=CC=[N+](CCCCCCCCCCCC)C=C2.[Br-].[Br-]		654.65	38	12	0.71	23	0	0	182.67	7.76	-10.41	14.65	3.78	6.82	10.58	5.08	-11.84	9.38e-10	1.43e-12	-14.92	7.93e-13	1.21e-15	-12.03	6.08e-10	9.29e-13	0.11	2	3	1	0	3	0.17	0	1	3	4.09	2
CCCCCCCCCCCC[N+]1=CC=C(C2=CC=[N+](CCCCCCCCCCCC)C=C2)C=C1.[I-].[I-]		748.65	38	12	0.71	23	0	0	192.85	7.76	-1.19	14.43	3.78	6.99	10.58	6.92	-12.29	3.86e-10	5.15e-13	-14.69	1.53e-12	2.05e-15	-12.03	6.95e-10	9.29e-13	-0.62	2	3	1	0	3	0.17	0	2	3	4.1	8
CCCCCCCCCCCCCCCC[N+](C=C1)=CC=C1C2=CC=[N+](CCCCCCCCCCCCCCCC)C=C2.[Cl-].[Cl-]
CCCCCCCCCCCCCCCC[N+](C=C1)=CC=C1C2=CC=[N+](CCCCCCCCCCCCCCCC)C=C2.[Br-].[Br-]
CCCCCCCCCCCCCCCC[N+]1=CC=C(C2=CC=[N+](CCCCCCCCCCCCCCCC)C=C2)C=C1.[I-].[I-]
CCCCCCCCCCCC[N+](C=C1)=CC=C1C2=CC=[N+](CCCCCCCCCC)C=C2.[Br-].[Br-]		626.59	36	12	0.69	21	0	0	173.05	7.76	-10.38	13.56	3	6.46	9.73	4.47	-11.13	4.66e-09	7.44e-12	-13.79	1.03e-11	1.64e-14	-11.25	3.5e-09	5.58e-12	-0.49	2	3	1	0	3	0.17	0	1	3	3.83	2
CCCCCCCC[N+](C=C1)=CC=C1C2=CC=[N+](CCCCCCCCCCCCCC)C=C2.[Br-].[Br-]		626.59	36	12	0.69	21	0	0	173.05	7.76	-10.14	13.56	3	6.46	9.73	4.52	-11.13	4.66e-09	7.44e-12	-13.79	1.03e-11	1.64e-14	-11.25	3.5e-09	5.58e-12	-0.49	2	3	1	0	3	0.17	0	1	3	3.83	2
CCCCCC[N+](C=C1)=CC=C1C2=CC=[N+](CCCCCCCCCCCCCCCC)C=C2.[Br-].[Br-]		626.59	36	12	0.69	21	0	0	173.05	7.76	-9.6	13.56	3	6.46	9.73	4.63	-11.13	4.66e-09	7.44e-12	-13.79	1.03e-11	1.64e-14	-11.25	3.5e-09	5.58e-12	-0.49	2	3	1	0	3	0.17	0	1	3	3.83	2
CCCC[N+](C=C1)=CC=C1C2=CC=[N+](CCCCCCCCCCCCCCCCCC)C=C2.[Br-].[Br-]		626.59	36	12	0.69	21	0	0	173.05	7.76	-9.25	13.56	3	6.46	9.73	4.7	-11.13	4.66e-09	7.44e-12	-13.79	1.03e-11	1.64e-14	-11.25	3.5e-09	5.58e-12	-0.49	2	3	1	0	3	0.17	0	1	3	3.83	8
CC[N+](C=C1)=CC=C1C2=CC=[N+](CCCCCCCCCCCCCCCCCCCC)C=C2.[Br-].[Br-]
C[N+](C=C1)=CC=C1C2=CC=NC=C2.[I-]
C[N+]1=CC=C(C2=CC=[N+](C=C2)CCCCCCCCCC)C=C1.[Br-].[Br-]
CCCC[N+]1=CC=C(C2=CC=NC=C2)C=C1.[Br-]
CCCC[N+](C=C1)=CC=C1C2=CC=[N+](C=C2)CCCC.[Br-].[Br-]
C[N+]1=CC=C(C=C1)C2=CC=[N+](CCCCCCCCCCCC)C=C2.[I-].[I-]
CCCCCCCCCC[N+]1=CC=C(C=C1)C2=CC=[N+](CCCCCCCCCCCCCC)C=C2.[I-].[I-]
CCCCCCCCCCCC[N+](C=C1)=CC=C1C2=CC=CC=N2.[Br-]
CCCCCCCCCCCCCCCCCC[N+](C=C1)=CC=C1C2=CC=CC=N2.[Br-]
BrC1=C[N+](CCCCCCCCCC)=CC=C1.[Br-]
BrC1=C[N+](C)=CC=C1.[Br-]		252.93	9	6	0.17	0	0	0	46.66	3.88	-4.19	-2.8	-1.72	2.06	1.72	-0.99	-0.14	184	0.729	3.27	474000	1870	-2.44	0.923	0.00365	-9.83	0	2	0	0	2	0.55	0	1	0	1.26	13
BrC1=C[N+](CCCCCCCCCCCC)=CC=C1.[Br-]		407.23	20	6	0.71	11	0	0	99.54	3.88	-3.03	2.52	2.66	4.92	5.72	2.56	-3.45	0.145	0.000356	-2.25	2.3	0.00565	-6.87	5.51e-05	1.35e-07	-6.99	1	0	1	0	1	0.55	0	1	2	2.35	7
BrC1=C[N+](CCCCCCCCCCCCC)=CC=C1.[Br-]
BrC1=C[N+](CCCCCCCCCCCCCC)=CC=C1.[Br-]		435.28	22	6	0.74	13	0	0	109.15	3.88	-1.99	3.06	3.44	5.36	6.55	3.28	-3.81	0.0674	0.000155	-2.81	0.677	0.00156	-7.66	9.5e-06	2.18e-08	-6.78	1	0	1	0	1	0.55	0	1	2	2.58	3
BrC1=C[N+](CCCCCCCCCCCCCCCC)=CC=C1.[Br-]		463.33	24	6	0.76	15	0	0	118.76	3.88	-2.2	4.15	4.22	5.79	7.39	3.87	-4.52	0.0139	3e-05	-3.94	0.0533	0.000115	-8.45	1.65e-06	3.56e-09	-6.18	1	0	1	0	1	0.55	0	1	3	2.81	6
BrC1=C[N+](CCCCCCCCCCCCCCCCCC)=CC=C1.[Br-]
BrC1=C[N+](CCCCCCCCCCCCCCCCCC)=CC=C1.[Br-]
CCCCCCCCCCCC[N+]1=CC=C(C=C1)C2=CC=[N+](C=C2)CC3=CC=CC=C3.[Br-].[Br-]
CCCCCCCC[N+]1=CC(C2=CC=C[N+](CCCCCCCC)=C2)=CC=C1.[Br-].[Br-]
CCCCCCCCCC[N+]1=CC(C2=CC=C[N+](CCCCCCCCCC)=C2)=CC=C1.[Br-].[Br-]		598.54	34	12	0.67	19	0	0	163.44	7.76	-10.26	12.48	2.22	6.1	8.88	3.88	-10.42	2.27e-08	3.8e-11	-12.66	1.3e-10	2.16e-13	-10.47	2.02e-08	3.37e-11	-1.09	2	3	1	0	2	0.17	0	1	3	4.1	2
CCCCCCCCCC[N+]1=CC(C2=CC=C[N+](CCCCCCCCCCCC)=C2)=CC=C1.[Br-].[Br-]		626.59	36	12	0.69	21	0	0	173.05	7.76	-10.3	13.56	3	6.46	9.73	4.49	-11.13	4.66e-09	7.44e-12	-13.79	1.03e-11	1.64e-14	-11.25	3.5e-09	5.58e-12	-0.49	2	3	1	0	3	0.17	0	1	3	4.35	2
CCCCCCCCCCC[N+]1=CC(C2=CC=C[N+](CCCCCCCCCCC)=C2)=CC=C1.[Br-].[Br-]		626.59	36	12	0.69	21	0	0	173.05	7.76	-9.82	13.56	3	6.46	9.73	4.58	-11.13	4.66e-09	7.44e-12	-13.79	1.03e-11	1.64e-14	-11.25	3.5e-09	5.58e-12	-0.49	2	3	1	0	3	0.17	0	1	3	4.35	0.5
CCCCCCCCCCCC[N+]1=CC(C2=CC=C[N+](CCCCCCCCCCCC)=C2)=CC=C1.[Br-].[Br-]		654.65	38	12	0.71	23	0	0	182.67	7.76	-10.59	14.65	3.78	6.82	10.58	5.05	-11.84	9.38e-10	1.43e-12	-14.92	7.93e-13	1.21e-15	-12.03	6.08e-10	9.29e-13	0.11	2	3	1	0	3	0.17	0	1	3	4.6	1
CCCCCCCCCCCC[N+]1=CC(C2=CC=C[N+](CCCCCCCCCCCCCC)=C2)=CC=C1.[Br-].[Br-]		682.7	40	12	0.72	25	0	0	192.28	7.76	-10.28	15.73	4.56	7.17	11.43	5.72	-12.55	1.9e-10	2.79e-13	-16.04	6.27e-14	9.18e-17	-12.81	1.06e-10	1.55e-13	0.7	2	3	1	0	3	0.17	0	1	3	4.86	2
CCCCCCCCCCCCCC[N+]1=CC(C2=CC=C[N+](CCCCCCCCCCCCCC)=C2)=CC=C1.[Br-].[Br-]		710.75	42	12	0.74	27	0	0	201.9	7.76	-9.04	16.81	5.34	7.51	12.29	6.58	-13.27	3.85e-11	5.42e-14	-17.16	4.94e-15	6.95e-18	-13.59	1.85e-11	2.6e-14	1.3	2	3	1	0	3	0.17	0	1	3	5.12	2
CCCCCCCCCCCCCCCC[N+]1=CC(C2=CC=C[N+](CCCCCCCCCCCCCCCC)=C2)=CC=C1.[Br-].[Br-]		766.86	46	12	0.76	31	0	0	221.12	7.76	-9.39	18.98	6.9	8.17	14.01	7.74	-14.7	1.53e-12	2e-15	-19.41	2.99e-17	3.89e-20	-15.13	5.67e-13	7.4e-16	2.5	2	4	1	1	3	0.17	0	1	3	5.64	2
CCCCCCCCCCCC[N+]1=CC(C2=CC=CC=C2)=CC=C1.[Br-]		404.43	25	12	0.52	12	0	0	117.27	3.88	-1.71	9.1	3.57	5.37	6.83	4.63	-7.64	9.19e-06	2.27e-08	-9.08	3.4e-07	8.4e-10	-8.54	1.18e-06	2.91e-09	-2.31	1	0	1	0	2	0.55	0	1	3	2.98	8
CCCCCCCCCCCC[N+]1=CC(C2=CC=C[N+](C)=C2)=CC=C1.[Br-].[Br-]		500.35	27	12	0.57	12	0	0	129.79	7.76	-10.41	9.13	-0.61	4.75	5.97	1.77	-8.23	2.94e-06	5.88e-09	-9.19	3.24e-07	6.48e-10	-7.72	9.56e-06	1.91e-08	-2.87	2	2	1	0	1	0.17	0	1	3	3.26	125
CCCCCCCCCCCC[N+]1=CC(C2=CC=C[N+](CC3=CC=CC=C3)=C2)=CC=C1.[Br-].[Br-]		576.45	33	18	0.45	14	0	0	154.28	7.76	-11.4	10.72	0.91	5.68	7.53	2.69	-9.65	1.3e-07	2.25e-10	-10.84	8.36e-09	1.45e-11	-10.19	3.69e-08	6.4e-11	-2.21	2	3	1	0	1	0.17	0	1	3	3.62	8
CCCCCCCC[N+]1=CC(C2=CC=[N+](CCCCCCCC)C=C2)=CC=C1.[Br-].[Br-]
CCCCCCCCCC[N+]1=CC=C(C2=CC=C[N+](CCCCCCCCCC)=C2)C=C1.[Br-].[Br-]		598.54	34	12	0.67	19	0	0	163.44	7.76	-10.46	12.48	2.22	6.1	8.88	3.84	-10.42	2.27e-08	3.8e-11	-12.66	1.3e-10	2.16e-13	-10.47	2.02e-08	3.37e-11	-1.09	2	3	1	0	2	0.17	0	1	3	4.06	2
CCCCCCCCCCC[N+]1=CC(C2=CC=[N+](CCCCCCCCCCC)C=C2)=CC=C1.[Br-].[Br-]		626.59	36	12	0.69	21	0	0	173.05	7.76	-10.59	13.56	3	6.46	9.73	4.43	-11.13	4.66e-09	7.44e-12	-13.79	1.03e-11	1.64e-14	-11.25	3.5e-09	5.58e-12	-0.49	2	3	1	0	3	0.17	0	1	3	4.31	0.5
CCCCCCCCCCCC[N+]1=CC=C(C2=CC=C[N+](CCCCCCCCCCCC)=C2)C=C1.[Br-].[Br-]		654.65	38	12	0.71	23	0	0	182.67	7.76	-10.42	14.65	3.78	6.82	10.58	5.08	-11.84	9.38e-10	1.43e-12	-14.92	7.93e-13	1.21e-15	-12.03	6.08e-10	9.29e-13	0.11	2	3	1	0	3	0.17	0	1	3	4.56	1
CCCCCCCCCCCCCC[N+]1=CC=C(C2=CC=C[N+](CCCCCCCCCCCCCC)=C2)C=C1.[Br-].[Br-]		710.75	42	12	0.74	27	0	0	201.9	7.76	-9	16.81	5.34	7.51	12.29	6.59	-13.27	3.85e-11	5.42e-14	-17.16	4.94e-15	6.95e-18	-13.59	1.85e-11	2.6e-14	1.3	2	3	1	0	3	0.17	0	1	3	5.07	2
CCCCCCCCCCCCCCCC[N+]1=CC=C(C2=CC=C[N+](CCCCCCCCCCCCCCCC)=C2)C=C1.[Br-].[Br-]		766.86	46	12	0.76	31	0	0	221.12	7.76	-9.31	18.98	6.9	8.17	14.01	7.75	-14.7	1.53e-12	2e-15	-19.41	2.99e-17	3.89e-20	-15.13	5.67e-13	7.4e-16	2.5	2	4	1	1	3	0.17	0	1	3	5.6	2
C[N+](CCN(C)C)(CCCCCCCCCCCCCCCCCCCC)C.[Br-]		477.65	29	0	1	22	1	0	141.29	3.24	-0.49	11.2	4.67	2.36	5.52	4.65	-8.41	1.88e-06	3.93e-09	-11.24	2.74e-09	5.73e-12	-9.63	1.11e-07	2.33e-10	-1.26	0	2	1	0	2	0.55	0	1	3	3.68	4
C[N+](CCN(C)C)(CCCCCCCCCCCCCCCCCC)C.[Br-]		449.6	27	0	1	20	1	0	131.68	3.24	-0.87	10.12	3.89	1.96	4.63	3.95	-7.68	9.33e-06	2.07e-08	-10.12	3.4e-08	7.57e-11	-8.85	6.42e-07	1.43e-09	-1.86	0	2	1	0	2	0.55	0	1	3	3.44	2
C[N+](CCN(C)C)(CCCCCCCCCCCCCCCC)C.[Br-]		421.54	25	0	1	18	1	0	122.07	3.24	-1.25	9.04	3.11	1.55	3.75	3.24	-6.96	4.61e-05	1.09e-07	-9	4.21e-07	1e-09	-8.05	3.71e-06	8.81e-09	-2.45	0	1	1	0	2	0.55	0	1	3	3.19	1
C[N+](CCN(C)C)(CCCCCCCCCCCCCC)C.[Br-]		393.49	23	0	1	16	1	0	112.45	3.24	-1.48	7.95	2.33	1.12	2.87	2.56	-6.23	0.000231	5.86e-07	-7.87	5.32e-06	1.35e-08	-7.26	2.15e-05	5.47e-08	-3.06	0	0	1	0	2	0.55	0	1	3	2.95	2
C[N+](CCN(C)C)(CCCCCCCCCCCC)C.[Br-]		365.44	21	0	1	14	1	0	102.84	3.24	-1.58	6.87	1.55	0.67	1.99	1.9	-5.51	0.00113	3.09e-06	-6.75	6.52e-05	1.79e-07	-6.46	0.000125	3.43e-07	-3.65	0	0	1	0	1	0.55	0	1	3	2.72	32
C[N+](CCN(C)C)(CCCCCCCCCC)C.[Br-]		337.38	19	0	1	12	1	0	93.22	3.24	-2.27	-0.01	0.77	0.21	1.11	-0.04	-1.13	24.8	0.0735	0.39	830	2.46	-5.66	0.000731	2.17e-06	-8.37	0	0	1	0	0	0.55	0	1	1	2.49	63
C[N+](CCN(C)C)(CCCCCCCC)C.[Br-]
C[N+](CC[N+](C)(CCCCCCCCCCCCCCCC)C)(CCCCCCCCCCCCCCCCCCCC)C.[Br-].[Br-]		782.99	46	0	1	37	0	0	226.61	0	-9.19	19.94	7.67	1.8	9.84	6.01	-14.81	1.2e-12	1.53e-15	-20.24	4.48e-18	5.72e-21	-16.55	2.2e-14	2.81e-17	3.08	1	4	1	1	3	0.55	0	1	3	5.85	16
C[N+](CC[N+](C)(CCCCCCCCCCCCCC)C)(CCCCCCCCCCCCCCCCCCCC)C.[Br-].[Br-]		754.93	44	0	1	35	0	0	217	0	-9.49	18.86	6.89	1.47	8.95	5.34	-14.09	6.1e-12	8.08e-15	-19.12	5.7e-17	7.55e-20	-15.78	1.25e-13	1.66e-16	2.49	1	4	1	1	3	0.55	0	1	3	5.58	8
C[N+](CC[N+](C)(CCCCCCCCCCCC)C)(CCCCCCCCCCCCCCCCCCCC)C.[Br-].[Br-]		726.88	42	0	1	33	0	0	207.38	0	-10.14	17.77	6.11	1.14	8.07	4.59	-13.36	3.15e-11	4.33e-14	-17.99	7.42e-16	1.02e-18	-15.01	7.15e-13	9.84e-16	1.88	1	4	1	1	3	0.55	0	1	3	5.31	8
C[N+](CC[N+](C)(CCCCCCCCCC)C)(CCCCCCCCCCCCCCCCCCCC)C.[Br-].[Br-]		698.83	40	0	1	31	0	0	197.77	0	-10.53	16.69	5.33	0.8	7.18	3.89	-12.64	1.6e-10	2.28e-13	-16.87	9.42e-15	1.35e-17	-14.23	4.09e-12	5.85e-15	1.29	1	3	1	0	3	0.55	0	1	3	5.05	4
C[N+](CC[N+](C)(CCCCCCCC)C)(CCCCCCCCCCCCCCCCCCCC)C.[Br-].[Br-]		670.77	38	0	1	29	0	0	188.15	0	-10.47	15.61	4.55	0.45	6.3	3.29	-11.92	8.08e-10	1.2e-12	-15.75	1.19e-13	1.78e-16	-13.46	2.35e-11	3.5e-14	0.69	1	3	1	0	3	0.55	0	1	3	4.79	4
C[N+](CC[N+](C)(CCCCCCCCCCCCCCCCCC)C)(CCCCCCCCCCCCCCCCCC)C.[Br-].[Br-]		782.99	46	0	1	37	0	0	226.61	0	-8.63	19.94	7.67	1.8	9.84	6.13	-14.81	1.2e-12	1.53e-15	-20.24	4.48e-18	5.72e-21	-16.55	2.2e-14	2.81e-17	3.08	1	4	1	1	3	0.55	0	1	3	5.85	32
C[N+](CC[N+](C)(CCCCCCCCCCCCCCCC)C)(CCCCCCCCCCCCCCCCCC)C.[Br-].[Br-]		754.93	44	0	1	35	0	0	217	0	-6.75	18.86	6.89	1.47	8.95	5.89	-14.09	6.1e-12	8.08e-15	-19.12	5.7e-17	7.55e-20	-15.78	1.25e-13	1.66e-16	2.49	1	4	1	1	3	0.55	0	1	3	5.58	16
C[N+](CC[N+](C)(CCCCCCCCCCCCCC)C)(CCCCCCCCCCCCCCCCCC)C.[Br-].[Br-]		726.88	42	0	1	33	0	0	207.38	0	-7.6	17.77	6.11	1.14	8.07	5.1	-13.36	3.15e-11	4.33e-14	-17.99	7.42e-16	1.02e-18	-15.01	7.15e-13	9.84e-16	1.88	1	4	1	1	3	0.55	0	1	3	5.31	8
C[N+](CC[N+](C)(CCCCCCCCCCCC)C)(CCCCCCCCCCCCCCCCCC)C.[Br-].[Br-]		698.83	40	0	1	31	0	0	197.77	0	-8.54	16.69	5.33	0.8	7.18	4.29	-12.64	1.6e-10	2.28e-13	-16.87	9.42e-15	1.35e-17	-14.23	4.09e-12	5.85e-15	1.29	1	3	1	0	3	0.55	0	1	3	5.05	4
C[N+](CC[N+](C)(CCCCCCCCCC)C)(CCCCCCCCCCCCCCCCCC)C.[Br-].[Br-]		670.77	38	0	1	29	0	0	188.15	0	-9.22	15.61	4.55	0.45	6.3	3.54	-11.92	8.08e-10	1.2e-12	-15.75	1.19e-13	1.78e-16	-13.46	2.35e-11	3.5e-14	0.69	1	3	1	0	3	0.55	0	1	3	4.79	4
C[N+](CC[N+](C)(CCCCCCCC)C)(CCCCCCCCCCCCCCCCCC)C.[Br-].[Br-]		642.72	36	0	1	27	0	0	178.54	0	-11.43	14.52	3.77	0.09	5.42	2.47	-11.19	4.15e-09	6.45e-12	-14.62	1.55e-12	2.41e-15	-12.68	1.35e-10	2.09e-13	0.09	1	3	1	0	3	0.55	0	1	3	4.53	2
C[N+](CC[N+](C)(CCCCCCCCCCCCCCCC)C)(CCCCCCCCCCCCCCCC)C.[Br-].[Br-]		726.88	42	0	1	33	0	0	207.38	0	-9.02	17.77	6.11	1.14	8.07	4.81	-13.36	3.15e-11	4.33e-14	-17.99	7.42e-16	1.02e-18	-15.01	7.15e-13	9.84e-16	1.88	1	4	1	1	3	0.55	0	1	3	5.31	8
C[N+](CC[N+](C)(CCCCCCCCCCCCCC)C)(CCCCCCCCCCCCCCCC)C.[Br-].[Br-]		698.83	40	0	1	31	0	0	197.77	0	-7.76	16.69	5.33	0.8	7.18	4.45	-12.64	1.6e-10	2.28e-13	-16.87	9.42e-15	1.35e-17	-14.23	4.09e-12	5.85e-15	1.29	1	3	1	0	3	0.55	0	1	3	5.05	8
C[N+](CC[N+](C)(CCCCCCCCCCCC)C)(CCCCCCCCCCCCCCCC)C.[Br-].[Br-]		670.77	38	0	1	29	0	0	188.15	0	-8	15.61	4.55	0.45	6.3	3.78	-11.92	8.08e-10	1.2e-12	-15.75	1.19e-13	1.78e-16	-13.46	2.35e-11	3.5e-14	0.69	1	3	1	0	3	0.55	0	1	3	4.79	8
C[N+](CC[N+](C)(CCCCCCCCCC)C)(CCCCCCCCCCCCCCCC)C.[Br-].[Br-]		642.72	36	0	1	27	0	0	178.54	0	-8.73	14.52	3.77	0.09	5.42	3.01	-11.19	4.15e-09	6.45e-12	-14.62	1.55e-12	2.41e-15	-12.68	1.35e-10	2.09e-13	0.09	1	3	1	0	3	0.55	0	1	3	4.53	4
C[N+](CC[N+](C)(CCCCCCCC)C)(CCCCCCCCCCCCCCCC)C.[Br-].[Br-]		614.67	34	0	1	25	0	0	168.93	0	-9.94	13.44	2.99	-0.27	4.53	2.15	-10.47	2.09e-08	3.4e-11	-13.5	1.95e-11	3.18e-14	-11.9	7.76e-10	1.26e-12	-0.51	1	3	1	0	3	0.55	0	1	3	4.27	2
C[N+](CCCCCCCCCCCCCC)(C)CC[N+](C)(CCCCCCCCCCCCCC)C.[Br-].[Br-]		670.77	38	0	1	29	0	0	188.15	0	-9.76	15.61	4.55	0.45	6.3	3.43	-11.92	8.08e-10	1.2e-12	-15.75	1.19e-13	1.78e-16	-13.46	2.35e-11	3.5e-14	0.69	1	3	1	0	3	0.55	0	1	3	4.79	4
C[N+](CCCCCCCCCCCCCC)(C)CC[N+](C)(CCCCCCCCCCCC)C.[Br-].[Br-]		642.72	36	0	1	27	0	0	178.54	0	-10.65	14.52	3.77	0.09	5.42	2.63	-11.19	4.15e-09	6.45e-12	-14.62	1.55e-12	2.41e-15	-12.68	1.35e-10	2.09e-13	0.09	1	3	1	0	3	0.55	0	1	3	4.53	1
C[N+](CCCCCCCCCCCCCC)(C)CC[N+](C)(CCCCCCCCCC)C.[Br-].[Br-]		614.67	34	0	1	25	0	0	168.93	0	-10.59	13.44	2.99	-0.27	4.53	2.02	-10.47	2.09e-08	3.4e-11	-13.5	1.95e-11	3.18e-14	-11.9	7.76e-10	1.26e-12	-0.51	1	3	1	0	3	0.55	0	1	3	4.27	4
C[N+](CCCCCCCCCCCCCC)(C)CC[N+](C)(CCCCCCCC)C.[Br-].[Br-]		586.61	32	0	1	23	0	0	159.31	0	-9.88	12.36	2.21	-0.64	3.65	1.54	-9.75	1.05e-07	1.8e-10	-12.38	2.46e-10	4.2e-13	-11.12	4.48e-09	7.64e-12	-1.1	1	3	1	0	2	0.55	0	1	3	4.02	1
C[N+](CCCCCCCCCCCC)(C)CC[N+](C)(CCCCCCCCCCCC)C.[Br-].[Br-]		614.67	34	0	1	25	0	0	168.93	0	-11.41	13.44	2.99	-0.27	4.53	1.86	-10.47	2.09e-08	3.4e-11	-13.5	1.95e-11	3.18e-14	-11.9	7.76e-10	1.26e-12	-0.51	1	3	1	0	3	0.55	0	1	3	4.27	1
C[N+](CCCCCCCCCCCC)(C)CC[N+](C)(CCCCCCCCCC)C.[Br-].[Br-]		586.61	32	0	1	23	0	0	159.31	0	-10.25	12.36	2.21	-0.64	3.65	1.46	-9.75	1.05e-07	1.8e-10	-12.38	2.46e-10	4.2e-13	-11.12	4.48e-09	7.64e-12	-1.1	1	3	1	0	2	0.55	0	1	3	4.02	1
C[N+](C)(CC[N+](CCCBr)(C)C)CCCCCCCCCCCC.[Br-].[Br-]		567.32	26	0	1	17	0	0	133.53	0	-11.73	8.97	-0.15	-1.72	1.15	-0.7	-7.89	7.37e-06	1.3e-08	-8.86	7.84e-07	1.38e-09	-9.17	3.83e-07	6.75e-10	-3.39	1	3	1	0	2	0.55	0	2	3	3.85	0.5
C[N+](CCCCCCCCCC)(C)CC[N+](C)(CCCCCCCCCC)C.[Br-].[Br-]		558.56	30	0	1	21	0	0	149.7	0	-10.89	11.28	1.43	-1.03	2.77	0.71	-9.02	5.29e-07	9.47e-10	-11.26	3.09e-09	5.54e-12	-10.33	2.6e-08	4.66e-11	-1.7	1	3	1	0	2	0.55	0	1	3	3.77	2
C[N+](CCCCCCCCCC)(C)CC[N+](C)(CCCCCCCC)C.[Br-].[Br-]		530.51	28	0	1	19	0	0	140.08	0	-11.38	10.19	0.65	-1.42	1.88	-0.02	-8.29	2.69e-06	5.07e-09	-10.13	3.97e-08	7.49e-11	-9.55	1.51e-07	2.84e-10	-2.3	1	3	1	0	2	0.55	0	1	3	3.52	8
C[N+](CCCCCCCC)(C)CC[N+](C)(CCCCCCCC)C.[Br-].[Br-]		502.45	26	0	1	17	0	0	130.47	0	-11.38	9.11	-0.13	-1.83	1	-0.64	-7.57	1.34e-05	2.68e-08	-9	4.97e-07	9.89e-10	-8.76	8.81e-07	1.75e-09	-2.9	1	3	1	0	2	0.55	0	1	3	3.27	32
C[N+](CCCCCCCCCCCCC)(C)CC[N+](C)(CCCCCCCCCC)C.[Br-].[Br-]		600.64	33	0	1	24	0	0	164.12	0	-11.09	12.9	2.6	-0.46	4.09	1.61	-10.11	4.7e-08	7.82e-11	-12.94	6.94e-11	1.15e-13	-11.51	1.86e-09	3.1e-12	-0.8	1	3	1	0	3	0.55	0	1	3	4.14	1
C[N+](CCCCCCCCCCC)(C)CC[N+](C)(CCCCCCCCCC)C.[Br-].[Br-]		572.59	31	0	1	22	0	0	154.51	0	-10.57	11.82	1.82	-0.83	3.21	1.09	-9.38	2.36e-07	4.12e-10	-11.82	8.73e-10	1.52e-12	-10.72	1.08e-08	1.88e-11	-1.4	1	3	1	0	2	0.55	0	1	3	3.89	1
[H][C@]1(C2=CC=CN=C2)N(CCC1)C
CN1[C@](CCC1)([H])C2=CC=C[N+](CCCCCCCCCC)=C2.[Br-]		383.41	23	6	0.75	10	1	0	111.11	7.12	-1.9	6.75	1.18	4.06	4.85	2.99	-6	0.000381	9.94e-07	-6.71	7.56e-05	1.97e-07	-5.82	0.000576	1.5e-06	-3.85	0	0	0	0	1	0.55	0	1	3	3.41	32
CN1[C@](CCC1)([H])C2=CC=C[N+](CCCCCCCCCCC)=C2.[Br-]		397.44	24	6	0.76	11	1	0	115.92	7.12	-1.83	7.29	1.57	4.28	5.25	3.31	-6.36	0.000175	4.41e-07	-7.27	2.16e-05	5.43e-08	-6.22	0.000239	6.03e-07	-3.55	1	0	1	0	1	0.55	0	1	3	3.52	8
CN1[C@](CCC1)([H])C2=CC=C[N+](CCCCCCCCCCCC)=C2.[Br-]		411.46	25	6	0.77	12	1	0	120.73	7.12	-1.02	7.83	1.96	4.49	5.66	3.78	-6.71	8.03e-05	1.95e-07	-7.83	6.14e-06	1.49e-08	-6.62	9.94e-05	2.42e-07	-3.25	1	0	1	0	1	0.55	0	1	3	3.64	4
CN1[C@](CCC1)([H])C2=CC=C[N+](CCCCCCCCCCCCCC)=C2.[Br-]		439.52	27	6	0.79	14	1	0	130.34	7.12	-1.19	8.91	2.74	4.9	6.48	4.37	-7.42	1.68e-05	3.81e-08	-8.95	4.97e-07	1.13e-09	-7.41	1.72e-05	3.91e-08	-2.65	1	1	1	0	1	0.55	0	1	3	3.88	1
CN1[C@](CCC1)([H])C2=CC=C[N+](CCCCCCCCCCCCCCCC)=C2.[Br-]		467.57	29	6	0.81	16	1	0	139.96	7.12	-0.24	10	3.52	5.31	7.31	5.18	-8.14	3.42e-06	7.31e-09	-10.08	3.91e-08	8.36e-11	-8.2	2.98e-06	6.37e-09	-2.05	1	2	1	0	2	0.55	0	1	3	4.12	1
CN1[C@](CCC1)([H])C2=CC=C[N+](CCCCCCCCCCCCCCCCCC)=C2.[Br-]		495.62	31	6	0.82	18	1	0	149.57	7.12	-0.36	11.08	4.3	5.7	8.15	5.77	-8.85	7.03e-07	1.42e-09	-11.2	3.14e-09	6.33e-12	-8.98	5.18e-07	1.04e-09	-1.46	1	3	1	0	2	0.55	0	1	3	4.36	1
CN1[C@](CCC1)([H])C2=CC=C[N+](CCCCCCCCCCCCCCCCCCCC)=C2.[Br-]		523.68	33	6	0.83	20	1	0	159.18	7.12	0.36	12.16	5.08	6.08	8.99	6.53	-9.56	1.44e-07	2.74e-10	-12.32	2.51e-10	4.8e-13	-9.76	9.02e-08	1.72e-10	-0.86	2	3	1	0	2	0.17	0	1	3	4.61	2
C[N+]1(C)[C@](CCC1)([H])C2=CC=C[N+](C)=C2.[Br-].[I-]
C[N+]1(C)[C@](CCC1)([H])C2=CC=C[N+](CCCCCCCCCC)=C2.[Br-].[I-]		525.35	25	6	0.76	10	0	0	131	3.88	-7.27	7.62	-1.67	1.01	2.5	0.44	-7.42	2.02e-05	3.84e-08	-7.54	1.52e-05	2.88e-08	-6.92	6.3e-05	1.2e-07	-4.09	1	3	0	0	1	0.55	0	3	3	3.64	16
C[N+]1(C)[C@](CCC1)([H])C2=CC=C[N+](CCCCCCCCCCC)=C2.[Br-].[I-]		539.37	26	6	0.77	11	0	0	135.81	3.88	-7.18	8.16	-1.28	1.22	2.91	0.77	-7.77	9.17e-06	1.7e-08	-8.1	4.28e-06	7.94e-09	-7.32	2.59e-05	4.81e-08	-3.8	1	3	1	0	1	0.55	0	3	3	3.76	32
C[N+]1(C)[C@](CCC1)([H])C2=CC=C[N+](CCCCCCCCCCCC)=C2.[Br-].[I-]		553.4	27	6	0.78	12	0	0	140.61	3.88	-7.37	8.71	-0.89	1.42	3.32	1.04	-8.13	4.09e-06	7.4e-09	-8.67	1.18e-06	2.13e-09	-7.71	1.07e-05	1.94e-08	-3.49	1	3	1	0	1	0.55	0	3	3	3.87	8
C[N+]1(C)[C@](CCC1)([H])C2=CC=C[N+](CCCCCCCCCCCCCC)=C2.[Br-].[I-]		581.45	29	6	0.8	14	0	0	150.23	3.88	-7.08	9.79	-0.11	1.82	4.14	1.71	-8.84	8.37e-07	1.44e-09	-9.79	9.39e-08	1.62e-10	-8.5	1.83e-06	3.14e-09	-2.9	1	3	1	0	1	0.55	0	3	3	4.11	4
C[N+]1(C)[C@](CCC1)([H])C2=CC=C[N+](CCCCCCCCCCCCCCCC)=C2.[Br-].[I-]		609.51	31	6	0.81	16	0	0	159.84	3.88	-6.61	10.87	0.67	2.2	4.98	2.42	-9.55	1.7e-07	2.79e-10	-10.91	7.46e-09	1.22e-11	-9.29	3.13e-07	5.14e-10	-2.3	1	3	1	0	3	0.55	0	3	3	4.36	1
C[N+]1(C)[C@](CCC1)([H])C2=CC=C[N+](CCCCCCCCCCCCCCCCCC)=C2.[Br-].[I-]		637.56	33	6	0.83	18	0	0	169.45	3.88	-6.52	11.96	1.45	2.58	5.82	3.06	-10.27	3.39e-08	5.32e-11	-12.04	5.77e-10	9.05e-13	-10.07	5.39e-08	8.45e-11	-1.7	1	3	1	0	3	0.55	0	3	3	4.61	1
C[N+]1(C)[C@](CCC1)([H])C2=CC=C[N+](CCCCCCCCCCCCCCCCCCCC)=C2.[Br-].[I-]		665.61	35	6	0.84	20	0	0	179.07	3.88	-5.8	13.04	2.23	2.95	6.67	3.82	-10.99	6.83e-09	1.03e-11	-13.16	4.56e-11	6.85e-14	-10.86	9.29e-09	1.4e-11	-1.1	1	3	1	0	3	0.55	0	3	3	4.86	0.5
COC1=CC=C(C2=C1)N=CC=C2[C@H](O)[C@@]3(C[C@@H]4CC[N@]3C[C@@H]4C=C)[H].[Br-]
COC1=CC=C(N=CC=C2[C@@H]([C@]3([H])C[C@@H]4CC[N@@+]3(CCCCCCCCCC)C[C@@H]4C=C)O)C2=C1.[Br-]		545.59	35	10	0.63	13	3	1	157.79	42.35	-1.84	8.32	3.13	0.9	4.37	2.98	-7.82	8.3e-06	1.52e-08	-9.07	4.6e-07	8.43e-10	-8.94	6.26e-07	1.15e-09	-3.72	1	3	1	0	1	0.55	0	2	3	5.61	4
COC1=CC=C(N=CC=C2[C@@H]([C@]3([H])C[C@@H]4CC[N@@+]3(CCCCCCCCCCC)C[C@@H]4C=C)O)C2=C1.[Br-]		559.62	36	10	0.65	14	3	1	162.6	42.35	-2.65	8.86	3.52	1.09	4.79	3.12	-8.17	3.76e-06	6.71e-09	-9.63	1.3e-07	2.32e-10	-9.33	2.62e-07	4.69e-10	-3.42	1	3	1	0	1	0.55	0	2	3	5.74	2
COC1=CC=C(N=CC=C2[C@@H]([C@]3([H])C[C@@H]4CC[N@@+]3(CCCCCCCCCCCC)C[C@@H]4C=C)O)C2=C1.[Br-]		573.65	37	10	0.66	15	3	1	167.4	42.35	-2.45	9.4	3.91	1.27	5.2	3.47	-8.53	1.7e-06	2.96e-09	-10.19	3.66e-08	6.38e-11	-9.72	1.1e-07	1.91e-10	-3.13	1	3	1	0	1	0.55	0	2	3	5.86	1
COC1=CC=C(N=CC=C2[C@@H]([C@]3([H])C[C@@H]4CC[N@@+]3(CCCCCCCCCCCCCC)C[C@@H]4C=C)O)C2=C1.[Br-]		601.7	39	10	0.68	17	3	1	177.02	42.35	-1.53	10.48	4.69	1.63	6.04	4.26	-9.24	3.46e-07	5.75e-10	-11.32	2.91e-09	4.83e-12	-10.5	1.92e-08	3.19e-11	-2.53	1	3	1	0	3	0.55	0	2	3	6.11	0.5
COC1=CC=C(N=CC=C2[C@@H]([C@]3([H])C[C@@H]4CC[N@@+]3(CCCCCCCCCCCCCCCC)C[C@@H]4C=C)O)C2=C1.[Br-]		629.75	41	10	0.69	19	3	1	186.63	42.35	-1	11.57	5.47	1.99	6.88	4.98	-9.96	6.9e-08	1.1e-10	-12.45	2.25e-10	3.57e-13	-11.27	3.37e-09	5.36e-12	-1.93	1	3	1	0	3	0.55	0	2	3	6.36	1
COC1=CC=C(N=CC=C2[C@@H]([C@]3([H])C[C@@H]4CC[N@@+]3(CCCCCCCCCCCCCCCCCC)C[C@@H]4C=C)O)C2=C1.[Br-]		657.81	43	10	0.71	21	3	1	196.24	42.35	-0.57	12.65	6.25	2.33	7.73	5.68	-10.67	1.39e-08	2.12e-11	-13.57	1.78e-11	2.71e-14	-12.04	5.93e-10	9.02e-13	-1.33	1	4	1	1	3	0.55	0	2	3	6.62	2
COC1=CC=C([N+](C)=CC=C2[C@@H]([C@]3([H])C[C@@H]4CC[N@@+]3(C)C[C@@H]4C=C)O)C2=C1.[Br-].[I-]
COC1=CC=C([N+](C)=CC=C2[C@@H]([C@]3([H])C[C@@H]4CC[N@@+]3(CCCCCCCCCC)C[C@@H]4C=C)O)C2=C1.[Br-].[I-]		687.53	37	10	0.65	13	2	1	177.6	33.34	-6.46	9.31	-0.44	1.45	4.1	1.59	-9.31	3.37e-07	4.9e-10	-9.91	8.41e-08	1.22e-10	-8.49	2.23e-06	3.24e-09	-3.88	1	4	1	0	2	0.55	1	4	3	5.92	8
COC1=CC=C(C2=C1)[N+](C)=CC=C2[C@H](O)[C@@]3(C[C@@H]4CC[N@+]3(C[C@@H]4C=C)CCCCCCCCCCC)[H].[Br-].[I-]		701.56	38	10	0.66	14	2	1	182.41	33.34	-7.7	9.85	-0.05	1.63	4.52	1.65	-9.67	1.51e-07	2.16e-10	-10.47	2.36e-08	3.37e-11	-8.88	9.29e-07	1.32e-09	-3.59	1	3	1	0	2	0.55	1	4	3	6.05	4
COC1=CC=C([N+](C)=CC=C2[C@@H]([C@]3([H])C[C@@H]4CC[N@@+]3(CCCCCCCCCCCC)C[C@@H]4C=C)O)C2=C1.[Br-].[I-]		715.59	39	10	0.67	15	2	1	187.22	33.34	-7.66	10.39	0.34	1.81	4.93	1.96	-10.02	6.8e-08	9.5e-11	-11.03	6.63e-09	9.27e-12	-9.27	3.87e-07	5.41e-10	-3.29	1	3	1	0	2	0.55	1	4	3	6.17	2
COC1=CC=C([N+](C)=CC=C2[C@@H]([C@]3([H])C[C@@H]4CC[N@@+]3(CCCCCCCCCCCCCC)C[C@@H]4C=C)O)C2=C1.[Br-].[I-]		743.64	41	10	0.69	17	2	1	196.83	33.34	-6.49	11.48	1.12	2.16	5.77	2.81	-10.74	1.35e-08	1.81e-11	-12.16	5.1e-10	6.85e-13	-10.04	6.74e-08	9.06e-11	-2.69	1	3	1	0	3	0.55	1	4	3	6.43	0.5
COC1=CC=C([N+](C)=CC=C2[C@@H]([C@]3([H])C[C@@H]4CC[N@@+]3(CCCCCCCCCCCCCCCC)C[C@@H]4C=C)O)C2=C1.[Br-].[I-]		771.69	43	10	0.7	19	2	1	206.45	33.34	-5.96	12.56	1.9	2.5	6.62	3.52	-11.46	2.7e-09	3.5e-12	-13.28	4e-11	5.19e-14	-10.82	1.17e-08	1.52e-11	-2.09	1	3	1	0	3	0.55	1	4	3	6.68	1
COC1=CC=C([N+](C)=CC=C2[C@@H]([C@]3([H])C[C@@H]4CC[N@@+]3(CCCCCCCCCCCCCCCCCC)C[C@@H]4C=C)O)C2=C1.[Br-].[I-]		799.75	45	10	0.72	21	2	1	216.06	33.34	-6.46	13.64	2.68	2.84	7.47	4.03	-12.17	5.41e-10	6.76e-13	-14.41	3.14e-12	3.93e-15	-11.59	2.05e-09	2.56e-12	-1.49	1	3	1	0	3	0.55	1	4	3	6.94	1
C[N+](C)(CCCCCCCCCC)CCN(CC[N+](C)(C)CCCCCCCCCC)C.[Br-].[Br-]		615.65	34	0	1	24	1	0	167.02	3.24	-10	11.31	1.36	-1.34	2.9	0.85	-9.2	3.9e-07	6.33e-10	-11.36	2.71e-09	4.41e-12	-10.81	9.49e-09	1.54e-11	-2.03	1	3	1	0	3	0.55	0	1	3	4.32	2
C[N+](CCN(C)CC[N+](CCCCCCCCCCC)(C)C)(C)CCCCCCCCCCC.[Br-].[Br-]		643.71	36	0	1	26	1	0	176.63	3.24	-8.78	12.4	2.14	-0.97	3.79	1.72	-9.93	7.62e-08	1.18e-10	-12.49	2.1e-10	3.26e-13	-11.59	1.65e-09	2.56e-12	-1.42	1	3	1	0	3	0.55	0	1	3	4.58	2
C[N+](C)(CCCCCCCCCCCC)CCN(CC[N+](C)(C)CCCCCCCCCCCC)C.[Br-].[Br-]		671.76	38	0	1	28	1	0	186.24	3.24	-9.09	13.48	2.92	-0.61	4.67	2.27	-10.65	1.51e-08	2.24e-11	-13.61	1.66e-11	2.47e-14	-12.37	2.87e-10	4.27e-13	-0.83	1	3	1	0	3	0.55	0	1	3	4.84	1
C[N+](CCN(C)CC[N+](CCCCCCCCCCCCCC)(C)C)(C)CCCCCCCCCCCCCC.[Br-].[Br-]		727.87	42	0	1	32	1	0	205.47	3.24	-8.59	15.65	4.48	0.09	6.43	3.61	-12.1	5.78e-10	7.94e-13	-15.86	1.01e-13	1.38e-16	-13.92	8.75e-12	1.2e-14	0.37	1	3	1	0	3	0.55	0	1	3	5.36	2
C[N+](CCN(C)CC[N+](CCCCCCCCCCCCCCCC)(C)C)(C)CCCCCCCCCCCCCCCC.[Br-].[Br-]		783.97	46	0	1	36	1	0	224.7	3.24	-7.87	17.81	6.04	0.76	8.2	4.99	-13.54	2.24e-11	2.85e-14	-18.1	6.22e-16	7.93e-19	-15.46	2.69e-13	3.43e-16	1.56	1	4	1	1	3	0.55	0	1	3	5.9	4
C[N+](C)(CCCCCCCCCC)CC[N+](C)(CC[N+](C)(C)CCCCCCCCCC)C.[Br-].[I-].[Br-]		757.59	36	0	1	24	0	0	185.32	0	-20.49	12.19	-1.49	-4.47	0.59	-2.73	-10.63	1.76e-08	2.33e-11	-12.2	4.77e-10	6.3e-13	-11.9	9.49e-10	1.25e-12	-2.27	1	4	1	0	3	0.55	0	2	3	4.65	2
C[N+](C)(CCCCCCCCCCC)CC[N+](C)(CC[N+](C)(C)CCCCCCCCCCC)C.[Br-].[I-].[Br-]		785.65	38	0	1	26	0	0	194.94	0	-21.4	13.27	-0.71	-4.11	1.47	-2.3	-11.36	3.47e-09	4.41e-12	-13.32	3.75e-11	4.77e-14	-12.68	1.64e-10	2.08e-13	-1.67	1	4	1	0	3	0.55	0	2	3	4.91	2
C[N+](C)(CCCCCCCCCCCC)CC[N+](C)(CC[N+](C)(C)CCCCCCCCCCCC)C.[Br-].[I-].[Br-]
C[N+](C)(CCCCCCCCCCCCCC)CC[N+](C)(CC[N+](C)(C)CCCCCCCCCCCCCC)C.[Br-].[I-].[Br-]		869.81	44	0	1	32	0	0	223.78	0	-19.9	16.52	1.63	-3.09	4.12	-0.14	-13.53	2.58e-11	2.96e-14	-16.69	1.76e-14	2.02e-17	-15.01	8.56e-13	9.84e-16	0.12	1	3	1	0	3	0.55	0	2	3	5.7	1
C[N+](CCCCCCCCCCCCCCCC)(CC[N+](CC[N+](C)(CCCCCCCCCCCCCCCC)C)(C)C)C.[Br-].[I-].[Br-]
C[N+](CC[N+](CC=C)(CC[N+](CCCCCCCCCC)(C)C)C)(C)CCCCCCCCCC.[Br-].[Br-].[Br-]		736.63	38	0	0.94	26	0	0	189.37	0	-24.13	12.94	-0.93	-4.35	1.47	-3	-10.84	1.06e-08	1.43e-11	-12.98	7.73e-11	1.05e-13	-12.34	3.38e-10	4.59e-13	-1.61	1	4	1	0	3	0.55	0	2	3	5	2
C[N+](CC[N+](CC=C)(CC[N+](CCCCCCCCCCC)(C)C)C)(C)CCCCCCCCCCC.[Br-].[Br-].[Br-]		764.68	40	0	0.94	28	0	0	198.98	0	-24.52	14.03	-0.15	-4	2.35	-2.46	-11.57	2.05e-09	2.68e-12	-14.11	5.93e-12	7.76e-15	-13.12	5.87e-11	7.67e-14	-1	1	3	1	0	3	0.55	0	2	3	5.26	1
C[N+](CC[N+](CC=C)(CC[N+](CCCCCCCCCCCC)(C)C)C)(C)CCCCCCCCCCCC.[Br-].[Br-].[Br-]		792.74	42	0	0.94	30	0	0	208.6	0	-23.12	15.11	0.63	-3.65	3.23	-1.56	-12.29	4.03e-10	5.08e-13	-15.23	4.66e-13	5.88e-16	-13.89	1.02e-11	1.29e-14	-0.41	1	3	1	0	3	0.55	0	2	3	5.52	2
C[N+](CC[N+](CC=C)(CC[N+](CCCCCCCCCCCCCC)(C)C)C)(C)CCCCCCCCCCCCCC.[Br-].[Br-].[Br-]		848.84	46	0	0.95	34	0	0	227.82	0	-23.48	17.28	2.19	-2.99	5	-0.4	-13.75	1.53e-11	1.8e-14	-17.48	2.79e-15	3.29e-18	-15.44	3.11e-13	3.66e-16	0.79	1	3	1	0	3	0.55	0	2	3	6.05	2
C[N+](CC[N+](CC=C)(CC[N+](CCCCCCCCCCCCCCCC)(C)C)C)(C)CCCCCCCCCCCCCCCC.[Br-].[Br-].[Br-]		904.95	50	0	0.95	38	0	0	247.05	0	-23.94	19.44	3.75	-2.34	6.77	0.73	-15.19	5.84e-13	6.46e-16	-19.72	1.71e-17	1.89e-20	-16.98	9.54e-15	1.05e-17	1.98	1	3	1	0	3	0.55	0	2	3	6.59	4
C[N+](CCCN(CCC[N+](CCCCCCCCCC)(C)C)C)(C)CCCCCCCCCC.[Br-].[Br-]		643.71	36	0	1	26	1	0	176.63	3.24	-8.95	12.03	2.14	-0.97	3.79	1.61	-9.69	1.3e-07	2.02e-10	-12.1	5.08e-10	7.89e-13	-11.59	1.65e-09	2.56e-12	-1.69	1	3	1	0	3	0.55	0	1	3	4.56	1
C[N+](CCCCCCCCCC)(CCC[N+](CC)(CCC[N+](C)(CCCCCCCCCC)C)C)C.[Br-].[Br-].[Br-]		752.67	39	0	1	27	0	0	194.65	0	-25.18	13.38	-0.32	-4.03	1.92	-2.85	-11.15	5.28e-09	7.02e-12	-13.44	2.76e-11	3.67e-14	-13.07	6.41e-11	8.51e-14	-1.39	1	3	1	0	3	0.55	0	1	3	4.91	2
C[N+](CCCN(CCC[N+](CCCCCCCCCCCC)(C)C)C)(C)CCCCCCCCCCCC.[Br-].[Br-]		699.81	40	0	1	30	1	0	195.86	3.24	-8.6	14.19	3.7	-0.25	5.55	2.92	-11.14	5.09e-09	7.27e-12	-14.34	3.17e-12	4.53e-15	-13.15	5e-11	7.14e-14	-0.49	1	3	1	0	3	0.55	0	1	3	5.08	1
C[N+](CCC[N+](C)(CCC[N+](CCCCCCCCCCCC)(C)C)C)(C)CCCCCCCCCCCC.[Br-].[I-].[Br-]		841.75	42	0	1	30	0	0	214.16	0	-19.16	15.07	0.85	-3.42	3.24	-0.68	-12.57	2.25e-10	2.67e-13	-15.19	5.44e-13	6.47e-16	-14.23	4.92e-12	5.85e-15	-0.73	1	3	1	0	3	0.55	0	2	3	5.43	1
C[N+](CCC[N+](CC)(CCC[N+](CCCCCCCCCCCC)(C)C)C)(C)CCCCCCCCCCCC.[Br-].[Br-].[Br-]		808.78	43	0	1	31	0	0	213.88	0	-23.27	15.55	1.24	-3.34	3.68	-1.23	-12.6	2.01e-10	2.48e-13	-15.69	1.66e-13	2.05e-16	-14.62	1.94e-12	2.4e-15	-0.19	1	3	1	0	3	0.55	0	1	3	5.44	0.5
C[N+](CCC[N+](CCCC)(CCC[N+](CCCCCCCCCCCC)(C)C)C)(C)CCCCCCCCCCCC.[Br-].[Br-].[Br-]		836.83	45	0	1	33	0	0	223.49	0	-23.2	16.43	2.02	-3.01	4.57	-0.64	-13.2	5.26e-11	6.29e-14	-16.6	2.1e-14	2.51e-17	-15.39	3.39e-13	4.05e-16	0.26	1	3	1	0	3	0.55	0	1	3	5.7	1
C[N+](CCC[N+](CC=C)(CCC[N+](CCCCCCCCCCCC)(C)C)C)(C)CCCCCCCCCCCC.[Br-].[Br-].[Br-]		820.79	44	0	0.95	32	0	0	218.21	0	-22.71	15.82	1.41	-3.32	4.12	-0.94	-12.78	1.35e-10	1.65e-13	-15.97	8.84e-14	1.08e-16	-14.66	1.78e-12	2.17e-15	-0.07	1	3	1	0	3	0.55	0	2	3	5.75	1
C[N+](CCC[N+](CC1=CC=CC=C1)(CCC[N+](CCCCCCCCCCCC)(C)C)C)(C)CCCCCCCCCCCC.[Br-].[Br-].[Br-]		870.85	48	6	0.86	32	0	0	233.56	0	-24.36	16.67	2.27	-2.87	4.86	-0.69	-13.72	1.65e-11	1.9e-14	-16.85	1.23e-14	1.41e-17	-16.67	1.87e-14	2.15e-17	0.22	1	3	1	0	3	0.55	0	1	3	5.43	1
C[N+](CCC[N+](CC1=CC=C(C=C1)CCCCCCCC)(CCC[N+](CCCCCCCCCCCC)(C)C)C)(C)CCCCCCCCCCCC.[Br-].[Cl-].[Br-]		938.61	56	6	0.88	39	0	0	269.1	0	-20.36	20.55	5.17	-1.7	8.49	2.43	-16.11	7.27e-14	7.74e-17	-20.88	1.25e-18	1.33e-21	-19.72	1.78e-17	1.9e-20	2.56	1	3	1	0	3	0.55	0	1	3	6.68	1
C[N+](CCC[N+](CCCCCCCCCCCS)(CCC[N+](CCCCCCCCCCCC)(C)C)C)(C)CCCCCCCCCCCC.[Br-].[Br-].[Br-]		967.08	53	0	1	41	0	0	265.07	38.8	-21.82	19.6	4.66	-1.89	7.84	1.68	-15.48	3.22e-13	3.33e-16	-20.7	1.91e-18	1.97e-21	-18.17	6.57e-16	6.79e-19	1.72	1	3	1	0	3	0.55	0	2	3	7.03	2
C[N+](CCC[N+](CCCCCCCCCCCC)(CCC[N+](CCCCCCCCCCCC)(C)C)C)(C)CCCCCCCCCCCC.[Br-].[Br-].[Br-]		949.04	53	0	1	41	0	0	261.95	0	-21.74	20.76	5.14	-1.73	8.11	2.11	-16.1	7.59e-14	8e-17	-21.09	7.65e-19	8.06e-22	-18.47	3.2e-16	3.37e-19	2.65	1	3	1	0	3	0.55	0	1	3	6.79	0.5
C[N+](CCC[N+](CCCCCCCCCC=C)(CCC[N+](CCCCCCCCCCCC)(C)C)C)(C)CCCCCCCCCCCC.[Br-].[Br-].[Br-]		933	52	0	0.96	40	0	0	256.67	0	-22	19.71	4.53	-2.03	7.65	1.57	-15.4	3.7e-13	3.96e-16	-20	9.24e-18	9.9e-21	-17.75	1.68e-15	1.8e-18	2	1	3	1	0	3	0.55	0	2	3	6.7	0.5
C[N+](CCN(C)CCN(C)CCN(C)C)(C)CCCCCCCCCCCC.[Br-]		479.62	29	0	1	20	3	0	137.47	9.72	-0.58	6.95	1.41	0.23	2.27	2.06	-5.87	0.000644	1.34e-06	-6.97	5.17e-05	1.08e-07	-7.46	1.67e-05	3.48e-08	-4.29	0	2	1	0	2	0.55	0	1	3	3.69	8
C[N+](CCN(C)CCN(C)CCN(C)C)(C)CCCCCCCCCCCCCC.[Br-]		507.68	31	0	1	22	3	0	147.09	9.72	-0.41	8.03	2.19	0.63	3.15	2.72	-6.59	0.000129	2.54e-07	-8.09	4.15e-06	8.16e-09	-8.24	2.9e-06	5.71e-09	-3.7	1	3	1	0	2	0.55	0	1	3	3.94	16
C[N+](CCCCCCCCCCCCCC)(CCN(CCN(CC[N+](C)(CCCCCCCCCCCC)C)C)C)C.[Br-].[Br-]		756.91	44	0	1	33	2	0	213.17	6.48	-7.69	14.6	3.63	-0.59	5.68	3.13	-11.55	2.12e-09	2.8e-12	-14.84	1.1e-12	1.45e-15	-13.61	1.88e-11	2.48e-14	-0.55	1	3	1	0	3	0.55	0	1	3	5.59	1
C[N+](C)(CCCCCCCCCCCC)CCN(C)CCN(C)CC[N+](CCCCCCCCCCCC)(C)C.[Br-].[Br-]		728.86	42	0	1	31	2	0	203.56	6.48	-8.05	13.52	2.85	-0.93	4.8	2.44	-10.83	1.08e-08	1.48e-11	-13.72	1.4e-11	1.92e-14	-12.83	1.07e-10	1.47e-13	-1.15	1	3	1	0	3	0.55	0	1	3	5.32	1
C[N+](CCN(C)CCN(C)CC[N+](CCCCCCCCCCCCCC)(C)C)(C)CCCCCCCCCCCCCC.[Br-].[Br-]		784.96	46	0	1	35	2	0	222.79	6.48	-7.55	15.68	4.41	-0.26	6.57	3.77	-12.28	4.17e-10	5.31e-13	-15.96	8.64e-14	1.1e-16	-14.38	3.29e-12	4.19e-15	0.04	1	3	1	0	3	0.55	0	1	3	5.85	2
C[N+](C)(CCCCCCCCCCCC)CC[N+](CC=C)(C)CC[N+](CC=C)(C)CC[N+](CCCCCCCCCCCC)(C)C.[Br-].[Br-].[Br-].[Br-]		970.81	50	0	0.9	35	0	0	248.27	0	-42.09	16.78	-1.74	-7.07	1.93	-6.44	-14.12	7.36e-12	7.58e-15	-16.96	1.06e-14	1.09e-17	-15.86	1.33e-13	1.37e-16	-0.31	1	4	1	0	3	0.55	0	2	3	7.13	1
C[N+](CCCCCCCCCCCC)(CC[N+](C)(CC[N+](C)(CC[N+](C)(C)CCCCCCCCCCCC)C)C)C.[Br-].[I-].[I-].[Br-]
C[N+](C)(CCCCCCCCCCCC)CC[N+](CCCCC[N+](C)(C)CC[N+](CCCCCCCCCCCC)(C)C)(C)C.[Br-].[I-].[I-].[Br-]		1054.81	49	0	1	34	0	0	254.59	0	-28.67	16.34	-1.68	-6.81	1.5	-3.86	-14.43	3.92e-12	3.72e-15	-16.51	3.28e-14	3.11e-17	-16.16	7.25e-14	6.87e-17	-1.13	1	4	1	0	3	0.55	0	2	3	6.22	1
C[N+](C)(C)CC1=CC(C[N+](C)(CCCCCCCC)C)=CC(C[N+](C)(C)CCCCCCCC)=C1.[Br-].[Br-].[Br-]
C[N+](C)(C)CC1=CC(C[N+](C)(CCCCCCCCCC)C)=CC(C[N+](C)(C)CCCCCCCCCC)=C1.[Br-].[Br-].[Br-]
C[N+](C)(C)CC1=CC(C[N+](C)(CCCCCCCCCCCC)C)=CC(C[N+](C)(C)CCCCCCCCCCCC)=C1.[Br-].[Br-].[Br-]		842.8	46	6	0.85	28	0	0	224.26	0	-22.25	15.56	1.44	-3.19	4.25	-0.84	-13.12	6.44e-11	7.64e-14	-15.7	1.69e-13	2.01e-16	-15.86	1.16e-13	1.38e-16	-0.39	1	3	1	0	3	0.55	0	1	3	5.17	2
C[N+](C)(C)CC1=CC(C[N+](C)(CCCCCCCCCCCCCC)C)=CC(C[N+](C)(C)CCCCCCCCCCCCCC)=C1.[Br-].[Br-].[Br-]		898.9	50	6	0.86	32	0	0	243.49	0	-22.93	17.72	3	-2.55	5.99	0.25	-14.55	2.51e-12	2.8e-15	-17.94	1.03e-15	1.15e-18	-17.4	3.56e-15	3.96e-18	0.8	1	3	1	0	3	0.55	0	1	3	5.71	4
C[N+](C)(C)CC1=CC(C[N+](C)(CCCCCCCCCCCCCCCC)C)=CC(C[N+](C)(C)CCCCCCCCCCCCCCCC)=C1.[Br-].[Br-].[Br-]
C[N+](CCCCCCCC)(C)CC1=CC(C[N+](C)(CCCCCCCC)C)=CC(C[N+]2=CC=CC=C2)=C1.[Br-].[Br-].[Br-]
C[N+](CCCCCCCCCC)(C)CC1=CC(C[N+](C)(CCCCCCCCCC)C)=CC(C[N+]2=CC=CC=C2)=C1.[Br-].[Br-].[Br-]		806.68	44	12	0.71	24	0	0	211.35	3.88	-22.85	14.19	0.16	-0.49	5.35	-0.73	-12.4	3.22e-10	3.99e-13	-14.36	3.54e-12	4.39e-15	-14.39	3.25e-12	4.03e-15	-1.15	1	3	1	0	3	0.55	0	2	3	4.7	2
C[N+](CCCCCCCCCCCC)(C)CC1=CC(C[N+](C)(CCCCCCCCCCCC)C)=CC(C[N+]2=CC=CC=C2)=C1.[Br-].[Br-].[Br-]		862.78	48	12	0.74	28	0	0	230.58	3.88	-22.8	16.36	1.73	0.17	7.07	0.5	-13.83	1.27e-11	1.47e-14	-16.61	2.12e-14	2.46e-17	-15.94	9.93e-14	1.15e-16	0.05	1	3	1	0	3	0.55	0	2	3	5.23	2
C[N+](CCCCCCCCCCCCCC)(C)CC1=CC(C[N+](C)(CCCCCCCCCCCCCC)C)=CC(C[N+]2=CC=CC=C2)=C1.[Br-].[Br-].[Br-]		918.89	52	12	0.76	32	0	0	249.81	3.88	-22.46	18.53	3.29	0.8	8.8	1.79	-15.27	4.94e-13	5.37e-16	-18.86	1.26e-16	1.38e-19	-17.48	3.05e-15	3.32e-18	1.25	1	3	1	0	3	0.55	0	2	3	5.76	4
C[N+](CCCCCCCCCCCCCCCC)(C)CC1=CC(C[N+](C)(CCCCCCCCCCCCCCCC)C)=CC(C[N+]2=CC=CC=C2)=C1.[Br-].[Br-].[Br-]
C[N+]1(CCN(CC1)CC[N+](CCCCCCCCCC)(C)C)CCCCCCCCCC.[Br-].[Br-]		613.64	34	0	1	21	1	0	174.31	3.24	-9.32	11.09	0.35	-1.73	2.78	0.63	-9.25	3.49e-07	5.69e-10	-11.13	4.58e-09	7.46e-12	-10.34	2.81e-08	4.58e-11	-2.17	1	3	1	0	3	0.55	0	1	3	4.3	1
C[N+]1(CCN(CC1)CC[N+](CCCCCCCCCCC)(C)C)CCCCCCCCCCC.[Br-].[Br-]		641.69	36	0	1	23	1	0	183.92	3.24	-8.72	12.17	1.13	-1.36	3.64	1.37	-9.97	6.91e-08	1.08e-10	-12.25	3.62e-10	5.65e-13	-11.12	4.88e-09	7.6e-12	-1.57	1	3	1	0	3	0.55	0	1	3	4.56	0.5
C[N+]1(CCN(CC1)CC[N+](CCCCCCCCCCCC)(C)C)CCCCCCCCCCCC.[Br-].[Br-]		669.74	38	0	1	25	1	0	193.54	3.24	-9.42	13.25	1.91	-1	4.5	1.85	-10.69	1.37e-08	2.04e-11	-13.37	2.87e-11	4.28e-14	-11.9	8.49e-10	1.27e-12	-0.98	1	3	1	0	3	0.55	0	1	3	4.82	0.5
C[N+]1(CCN(CC1)CC[N+](CCCCCCCCCCCC)(C)C)CCCCCCCCCCCC.[Cl-].[Cl-]		580.84	38	0	1	25	1	0	187.39	3.24	-9.07	12.91	1.91	-1.18	4.5	1.82	-9.92	6.91e-08	1.19e-10	-13.02	5.6e-11	9.64e-14	-11.9	7.36e-10	1.27e-12	-0.68	1	3	1	0	2	0.55	0	1	3	4.76	0.5
C[N+]1(CCN(CC1)CC[N+](CCCCCCCCCCCCC)(C)C)CCCCCCCCCCCCC.[Br-].[Br-]		697.8	40	0	1	27	1	0	203.15	3.24	-8.49	14.34	2.69	-0.65	5.37	2.65	-11.42	2.66e-09	3.81e-12	-14.5	2.21e-12	3.16e-15	-12.67	1.48e-10	2.12e-13	-0.38	1	3	1	0	3	0.55	0	1	3	5.08	1
C[N+]1(CCN(CC1)CC[N+](CCCCCCCCCCCCCC)(C)C)CCCCCCCCCCCCCC.[Br-].[Br-]		725.85	42	0	1	29	1	0	212.77	3.24	-7.56	15.42	3.47	-0.3	6.24	3.46	-12.14	5.25e-10	7.23e-13	-15.62	1.74e-13	2.4e-16	-13.45	2.59e-11	3.56e-14	0.22	1	3	1	0	3	0.55	0	1	3	5.34	0.5
C[N+]1(CCCCCCCCCCCCCCCC)CCN(CC[N+](C)(CCCCCCCCCCCCCCCC)C)CC1.[Br-].[Br-]
C[N+]1(CCN(CC1)CC[N+](CCCCCCCCCCCCCCCCCC)(C)C)CCCCCCCCCCCCCCCCCC.[Br-].[Br-]
CN1CC[N+](CCN(C)CC1)(C)CCCCCCCCCC.[Br-]		392.46	23	0	1	9	2	0	121.75	6.48	-2.09	5.6	-0.69	-0.38	1.08	0.71	-5.21	0.00244	6.21e-06	-5.5	0.00125	3.17e-06	-5.45	0.00139	3.55e-06	-4.72	0	1	0	0	1	0.55	0	1	3	3.38	32
CN1CC[N+](CCCCCCCCCCC)(CCN(CC1)C)C.[Br-]		406.49	24	0	1	10	2	0	126.56	6.48	-1.72	6.14	-0.3	-0.16	1.49	1.09	-5.57	0.0011	2.7e-06	-6.06	0.000355	8.73e-07	-5.85	0.000578	1.42e-06	-4.42	0	0	0	0	1	0.55	0	1	3	3.5	8
CN1CC[N+](CCCCCCCCCCCC)(CCN(CC1)C)C.[Br-]		420.51	25	0	1	11	2	0	131.36	6.48	-1.71	6.68	0.09	0.06	1.9	1.4	-5.93	0.000495	1.18e-06	-6.62	0.000101	2.4e-07	-6.24	0.00024	5.71e-07	-4.12	0	2	1	0	1	0.55	0	1	3	3.62	2
CN1CC[N+](CCCCCCCCCCCCC)(CCN(CC1)C)C.[Br-]		434.54	26	0	1	12	2	0	136.17	6.48	-1.71	7.22	0.48	0.27	2.31	1.72	-6.29	0.000222	5.12e-07	-7.18	2.87e-05	6.61e-08	-6.64	9.98e-05	2.3e-07	-3.82	0	2	1	0	1	0.55	0	1	3	3.74	1
CN1CC[N+](CCCCCCCCCCCCCC)(CCN(CC1)C)C.[Br-]		448.57	27	0	1	13	2	0	140.98	6.48	-1.52	7.77	0.87	0.48	2.73	2.07	-6.66	9.85e-05	2.2e-07	-7.75	7.97e-06	1.78e-08	-7.03	4.16e-05	9.27e-08	-3.52	0	2	1	0	1	0.55	0	1	3	3.86	0.5
CN1CC[N+](CCCCCCCCCCCCCCCC)(CCN(CC1)C)C.[Br-]
CN1CC[N+](CCCCCCCCCCCCCCCCCC)(CCN(CC1)C)C.[Br-]		504.67	31	0	1	17	2	0	160.21	6.48	-0.52	9.93	2.43	1.29	4.41	3.51	-8.1	3.98e-06	7.89e-09	-9.99	5.14e-08	1.02e-10	-8.61	1.25e-06	2.48e-09	-2.33	1	3	1	0	2	0.55	0	1	3	4.35	0.5
CN1CC[N+](CCCCCCCCCCCCCCCCCCCC)(CCN(CC1)C)C.[Br-]		532.73	33	0	1	19	2	0	169.82	6.48	-0.12	11.02	3.21	1.67	5.26	4.21	-8.83	7.85e-07	1.47e-09	-11.12	4.02e-09	7.54e-12	-9.39	2.19e-07	4.1e-10	-1.73	1	3	1	0	2	0.55	0	1	3	4.6	0.5
C[N+]1(CC[N+](C)(CC[N+](C)(CC1)C)C)CCCCCCCCCC.[Br-].[I-].[I-]		676.34	27	0	1	9	0	0	161.52	0	-18.96	7.35	-6.39	-6.48	-3.6	-5.62	-8.07	5.76e-06	8.52e-09	-7.18	4.49e-05	6.63e-08	-7.64	1.53e-05	2.26e-08	-5.21	1	4	0	0	2	0.55	0	2	3	3.89	32
C[N+]1(CC[N+](C)(CC[N+](C)(CC1)C)C)CCCCCCCCCCC.[Br-].[I-].[I-]		690.37	28	0	1	10	0	0	166.33	0	-20.99	7.89	-6	-6.28	-3.19	-5.71	-8.43	2.56e-06	3.71e-09	-7.74	1.26e-05	1.83e-08	-8.04	6.3e-06	9.12e-09	-4.91	1	4	0	0	2	0.55	0	2	3	4.01	63
C[N+]1(CC[N+](C)(CC[N+](C)(CC1)C)C)CCCCCCCCCCCC.[Br-].[I-].[I-]		704.39	29	0	1	11	0	0	171.13	0	-19.53	8.44	-5.61	-6.08	-2.77	-5.11	-8.8	1.12e-06	1.59e-09	-8.31	3.45e-06	4.9e-09	-8.44	2.59e-06	3.67e-09	-4.6	1	4	1	0	2	0.55	0	2	3	4.14	16
C[N+]1(CC[N+](C)(CC[N+](C)(CC1)C)C)CCCCCCCCCCCCC.[Br-].[I-].[I-]		718.42	30	0	1	12	0	0	175.94	0	-20.34	8.98	-5.22	-5.89	-2.36	-4.96	-9.16	4.97e-07	6.92e-10	-8.87	9.7e-07	1.35e-09	-8.83	1.07e-06	1.49e-09	-4.31	1	4	1	0	2	0.55	0	2	3	4.26	4
C[N+]1(CC[N+](C)(CC[N+](C)(CC1)C)C)CCCCCCCCCCCCCC.[Br-].[I-].[I-]		732.45	31	0	1	13	0	0	180.75	0	-18.62	9.52	-4.83	-5.69	-1.94	-4.31	-9.52	2.21e-07	3.01e-10	-9.43	2.72e-07	3.71e-10	-9.22	4.4e-07	6.01e-10	-4.01	1	4	1	0	2	0.55	0	2	3	4.38	2
C[N+]1(CC[N+](C)(CC[N+](C)(CC1)C)C)CCCCCCCCCCCCCCCC.[Br-].[I-].[I-]		760.5	33	0	1	15	0	0	190.36	0	-19.22	10.6	-4.05	-5.32	-1.09	-3.82	-10.24	4.35e-08	5.71e-11	-10.55	2.14e-08	2.81e-11	-10.01	7.5e-08	9.86e-11	-3.41	1	4	1	0	2	0.55	0	2	3	4.64	1
C[N+]1(CC[N+](C)(CC[N+](C)(CC1)C)C)CCCCCCCCCCCCCCCCCC.[Br-].[I-].[I-]		788.55	35	0	1	17	0	0	199.97	0	-18.45	11.69	-3.27	-4.95	-0.24	-3.05	-10.97	8.42e-09	1.07e-11	-11.68	1.64e-09	2.08e-12	-10.79	1.28e-08	1.63e-11	-2.81	1	4	1	0	3	0.55	0	2	3	4.89	1
C[N+]1(CC[N+](C)(CC[N+](C)(CC1)C)C)CCCCCCCCCCCCCCCCCCCC.[Br-].[I-].[I-]		816.6	37	0	1	19	0	0	209.59	0	-18.32	12.77	-2.49	-4.59	0.61	-2.4	-11.69	1.65e-09	2.02e-12	-12.8	1.29e-10	1.58e-13	-11.57	2.21e-09	2.71e-12	-2.21	1	4	1	0	3	0.55	0	2	3	5.15	1
C[N+](CCCCCCCC)(C)CCN(CC[N+](CCCCCCCC)(C)C)CC[N+](C)(CCCCCCCC)C.[Br-].[Br-].[Br-]		809.77	43	0	1	30	1	0	211.97	3.24	-20.64	13.59	-0.39	-4.36	2.05	-1.95	-11.44	2.92e-09	3.61e-12	-13.72	1.54e-11	1.9e-14	-13.53	2.37e-11	2.93e-14	-1.59	1	3	1	0	3	0.55	0	1	3	5.41	2
C[N+](CCCCCCCCCC)(C)CCN(CC[N+](CCCCCCCCCC)(C)C)CC[N+](C)(CCCCCCCCCC)C.[Br-].[Br-].[Br-]		893.93	49	0	1	36	1	0	240.81	3.24	-21.47	16.84	1.95	-3.37	4.7	-0.27	-13.62	2.17e-11	2.42e-14	-17.09	7.2e-15	8.05e-18	-15.85	1.27e-13	1.42e-16	0.2	1	3	1	0	3	0.55	0	1	3	6.21	1
C[N+](CCCCCCCCCCC)(C)CCN(CC[N+](CCCCCCCCCCC)(C)C)CC[N+](C)(CCCCCCCCCCC)C.[Br-].[Br-].[Br-]		936.01	52	0	1	39	1	0	255.23	3.24	-21.62	18.46	3.12	-2.89	6.03	0.62	-14.7	1.87e-12	2e-15	-18.78	1.57e-16	1.68e-19	-17	9.34e-15	9.98e-18	1.1	1	3	1	0	3	0.55	0	1	3	6.62	0.5
C[N+](CCCCCCCCCCCC)(C)CCN(CC[N+](CCCCCCCCCCCC)(C)C)CC[N+](C)(CCCCCCCCCCCC)C.[Br-].[Br-].[Br-]		978.09	55	0	1	42	1	0	269.65	3.24	-20.97	20.09	4.29	-2.43	7.35	1.67	-15.79	1.59e-13	1.63e-16	-20.47	3.34e-18	3.41e-21	-18.15	6.91e-16	7.06e-19	2	1	3	1	0	3	0.55	0	1	3	7.04	1
C[N+](CCCCCCCCCCCCCC)(C)CCN(CC[N+](CCCCCCCCCCCCCC)(C)C)CC[N+](C)(CCCCCCCCCCCCCC)C.[Br-].[Br-].[Br-]		1062.25	61	0	1	48	1	0	298.49	3.24	-19.18	23.34	6.63	-1.53	10.01	3.85	-17.96	1.16e-15	1.09e-18	-23.84	1.54e-21	1.45e-24	-20.45	3.81e-18	3.59e-21	3.79	1	4	1	1	3	0.55	0	1	3	7.88	4
C[N+](CCCCCCCCCCCCCCCC)(C)CCN(CC[N+](CCCCCCCCCCCCCCCC)(C)C)CC[N+](C)(CCCCCCCCCCCCCCCC)C.[Br-].[Br-].[Br-]
C[N+](CCN(CC[N+](CCCCCCCCCCCCCCCCCC)(C)C)CC[N+](C)(C)CCCCCCCCCCCCCCCCCC)(CCCCCCCCCCCCCCCCCC)C.[Br-].[Br-].[Br-]
CN(CCCN(CCCN(C)C)CCCN(C)C)C
CCCCCCCC[N+](C)(CCCN(CCC[N+](C)(CCCCCCCC)C)CCC[N+](C)(CCCCCCCC)C)C.[Br-].[Br-].[Br-]		851.85	46	0	1	33	1	0	226.39	3.24	-18.72	14.66	0.78	-3.86	3.37	-0.75	-12.18	5.64e-10	6.62e-13	-14.83	1.25e-12	1.47e-15	-14.69	1.73e-12	2.03e-15	-1.09	1	3	1	0	3	0.55	0	1	3	5.79	4
C[N+](CCCN(CCC[N+](CCCCCCCCCC)(C)C)CCC[N+](CCCCCCCCCC)(C)C)(CCCCCCCCCC)C.[Br-].[Br-].[Br-]		936.01	52	0	1	39	1	0	255.23	3.24	-19.05	17.91	3.12	-2.89	6.03	1.02	-14.35	4.16e-12	4.44e-15	-18.2	5.85e-16	6.25e-19	-17	9.34e-15	9.98e-18	0.71	1	3	1	0	3	0.55	0	1	3	6.61	0.5
C[N+](CCCCCCCCCCC)(C)CCCN(CCC[N+](C)(C)CCCCCCCCCCC)CCC[N+](C)(C)CCCCCCCCCCC.[Br-].[Br-].[Br-]		978.09	55	0	1	42	1	0	269.65	3.24	-17.65	19.53	4.29	-2.43	7.35	2.22	-15.44	3.58e-13	3.66e-16	-19.89	1.27e-17	1.3e-20	-18.15	6.91e-16	7.06e-19	1.6	1	3	1	0	3	0.55	0	1	3	7.02	0.5
C[N+](CCCCCCCCCCCC)(C)CCCN(CCC[N+](C)(C)CCCCCCCCCCCC)CCC[N+](C)(C)CCCCCCCCCCCC.[Br-].[Br-].[Br-]		1020.17	58	0	1	45	1	0	284.07	3.24	-17.22	21.16	5.46	-1.97	8.68	3.22	-16.53	3.04e-14	2.98e-17	-21.58	2.7e-19	2.65e-22	-19.3	5.12e-17	5.02e-20	2.5	1	3	1	0	3	0.55	0	1	3	7.44	0.5
C[N+](C)(CCCN(CCC[N+](C)(CCCCCCCCCCCC)C)CCC[N+](C)(CCCCCCCCCCCC)C)CCCCCCCCCCCC.[Cl-].[Cl-].[Cl-]		886.81	58	0	1	45	1	0	274.85	3.24	-17.66	20.65	5.46	-2.2	8.68	2.99	-15.38	3.72e-13	4.19e-16	-21.05	7.94e-19	8.96e-22	-19.3	4.45e-17	5.02e-20	2.95	1	3	1	0	3	0.55	0	1	3	7.38	0.5
C[N+](C)(CCCN(CCC[N+](C)(CCCCCCCCCCCCC)C)CCC[N+](C)(CCCCCCCCCCCCC)C)CCCCCCCCCCCCC.[Br-].[Br-].[Br-]		1062.25	61	0	1	48	1	0	298.49	3.24	-15.91	22.78	6.63	-1.53	10.01	4.4	-17.61	2.61e-15	2.46e-18	-23.26	5.86e-21	5.52e-24	-20.45	3.81e-18	3.59e-21	3.39	1	4	1	1	3	0.55	0	1	3	7.86	1
C[N+](C)(CCCN(CCC[N+](C)(CCCCCCCCCCCCCC)C)CCC[N+](C)(CCCCCCCCCCCCCC)C)CCCCCCCCCCCCCC.[Br-].[Br-].[Br-]		1104.33	64	0	1	51	1	0	312.91	3.24	-16.65	24.41	7.8	-1.09	11.33	5.16	-18.7	2.21e-16	2e-19	-24.95	1.24e-22	1.12e-25	-21.59	2.84e-19	2.57e-22	4.29	1	4	1	1	3	0.55	0	1	3	8.29	1
C[N+](C)(CCCN(CCC[N+](C)(CCCCCCCCCCCCCCCC)C)CCC[N+](C)(CCCCCCCCCCCCCCCC)C)CCCCCCCCCCCCCCCC.[Br-].[Br-].[Br-]		1188.48	70	0	1	57	1	0	341.76	3.24	-14.59	27.66	10.14	-0.25	13.99	7.39	-20.87	1.59e-18	1.34e-21	-28.32	5.66e-26	4.76e-29	-23.87	1.59e-21	1.34e-24	6.09	1	4	1	1	3	0.55	0	1	3	9.15	8
C[N+](CCCCCCCCCCCCCCCCCC)(C)CCCN(CCC[N+](CCCCCCCCCCCCCCCCCC)(C)C)CCC[N+](C)(CCCCCCCCCCCCCCCCCC)C.[Br-].[Br-].[Br-]		1272.64	76	0	1	63	1	0	370.6	3.24	-14.02	30.91	12.48	0.57	16.64	9.32	-23.05	1.15e-20	9e-24	-31.69	2.57e-29	2.02e-32	-26.15	9.03e-24	7.1e-27	7.88	1	4	1	1	3	0.55	0	1	3	10	8
CCCCCCCC[N+](CCC[N+](C)(CCC[N+](CCCCCCCC)(C)C)CCC[N+](CCCCCCCC)(C)C)(C)C.[Br-].[Br-].[Br-].[Br-]		946.79	48	0	1	33	0	0	239.6	0	-40.25	15.65	-2.07	-7.13	1.06	-6.55	-13.39	3.84e-11	4.06e-14	-15.79	1.53e-13	1.62e-16	-15.78	1.58e-13	1.67e-16	-0.96	1	4	1	0	3	0.55	0	1	3	6.02	0.5
C[N+](C)(CCCCCCCCCC)CCC[N+](CCC[N+](C)(C)CCCCCCCCCC)(CCC[N+](C)(C)CCCCCCCCCC)C.[Br-].[Br-].[Br-].[Br-]		1030.94	54	0	1	39	0	0	268.44	0	-39.53	18.89	0.27	-6.19	3.71	-4.57	-15.56	2.85e-13	2.76e-16	-19.15	7.24e-17	7.03e-20	-18.08	8.5e-16	8.24e-19	0.82	1	3	1	0	3	0.55	0	1	3	6.84	0.5
C[N+](C)(CCCCCCCCCCC)CCC[N+](CCC[N+](C)(C)CCCCCCCCCCC)(CCC[N+](C)(C)CCCCCCCCCCC)C.[Br-].[Br-].[Br-].[Br-]		1073.02	57	0	1	42	0	0	282.86	0	-38.08	20.52	1.44	-5.73	5.04	-3.36	-16.65	2.41e-14	2.25e-17	-20.84	1.53e-18	1.43e-21	-19.23	6.26e-17	5.83e-20	1.72	1	3	1	0	3	0.55	0	1	3	7.26	0.5
C[N+](C)(CCCCCCCCCCC)CCC[N+](CCC[N+](C)(C)CCCCCCCCCCC)(CCC[N+](C)(C)CCCCCCCCCCC)C.[Br-].[Br-].[Br-].[Br-]		1073.02	57	0	1	42	0	0	282.86	0	-38.08	20.52	1.44	-5.73	5.04	-3.36	-16.65	2.41e-14	2.25e-17	-20.84	1.53e-18	1.43e-21	-19.23	6.26e-17	5.83e-20	1.72	1	3	1	0	3	0.55	0	1	3	7.26	0.5
C[N+](C)(CCCCCCCCCCCC)CCC[N+](CCC[N+](C)(C)CCCCCCCCCCCC)(CCC[N+](C)(C)CCCCCCCCCCCC)C.[Br-].[Br-].[Br-].[Br-]		1115.1	60	0	1	45	0	0	297.28	0	-38.54	22.14	2.61	-5.29	6.37	-2.54	-17.73	2.07e-15	1.85e-18	-22.53	3.32e-20	2.98e-23	-20.38	4.64e-18	4.16e-21	2.62	1	3	1	0	3	0.55	0	1	3	7.68	1
C[N+](C)(CCCCCCCCCCCCC)CCC[N+](CCC[N+](C)(C)CCCCCCCCCCCCC)(CCC[N+](C)(C)CCCCCCCCCCCCC)C.[Br-].[Br-].[Br-].[Br-]		1157.18	63	0	1	48	0	0	311.7	0	-37.08	23.77	3.78	-4.85	7.7	-1.34	-18.82	1.74e-16	1.51e-19	-24.22	7.02e-22	6.06e-25	-21.53	3.44e-19	2.97e-22	3.52	1	3	1	0	3	0.55	0	1	3	8.1	1
C[N+](C)(CCCCCCCCCCCCC)CCC[N+](CCC[N+](C)(C)CCCCCCCCCCCCC)(CCC[N+](C)(C)CCCCCCCCCCCCC)C.[Br-].[Br-].[Br-].[Br-]		1157.18	63	0	1	48	0	0	311.7	0	-37.08	23.77	3.78	-4.85	7.7	-1.34	-18.82	1.74e-16	1.51e-19	-24.22	7.02e-22	6.06e-25	-21.53	3.44e-19	2.97e-22	3.52	1	3	1	0	3	0.55	0	1	3	8.1	2
C[N+](C)(CCCCCCCCCCCCCC)CCC[N+](CCC[N+](C)(C)CCCCCCCCCCCCCC)(CCC[N+](C)(C)CCCCCCCCCCCCCC)C.[Br-].[Br-].[Br-].[Br-]		1199.26	66	0	1	51	0	0	326.13	0	-37.29	25.39	4.95	-4.42	9.02	-0.47	-19.91	1.49e-17	1.24e-20	-25.9	1.52e-23	1.26e-26	-22.67	2.56e-20	2.14e-23	4.41	1	3	1	0	3	0.55	0	1	3	8.53	4
CCCCCCCC[N+](C)(C)CCC[N+](CCC[N+](C)(C)CCCCCCCC)(CCC[N+](C)(C)CCCCCCCC)CC=C.[Br-].[Br-].[Br-].[Br-]		972.82	50	0	0.95	35	0	0	248.74	0	-40.18	16.29	-1.51	-6.96	1.94	-6.09	-13.82	1.46e-11	1.5e-14	-16.46	3.41e-14	3.5e-17	-16.2	6.07e-14	6.24e-17	-0.67	1	4	1	0	3	0.55	0	2	3	6.47	1
C=CC[N+](CCC[N+](C)(CCCCCCCCCC)C)(CCC[N+](C)(CCCCCCCCCC)C)CCC[N+](C)(CCCCCCCCCC)C.[Br-].[Br-].[Br-].[Br-]		1056.98	56	0	0.96	41	0	0	277.58	0	-38.3	19.54	0.83	-6.03	4.59	-3.87	-16	1.06e-13	1.01e-16	-19.83	1.57e-17	1.49e-20	-18.51	3.28e-16	3.1e-19	1.13	1	3	1	0	3	0.55	0	2	3	7.29	0.5
C=CC[N+](CCC[N+](C)(CCCCCCCCCCC)C)(CCC[N+](C)(CCCCCCCCCCC)C)CCC[N+](C)(CCCCCCCCCCC)C.[Br-].[Br-].[Br-].[Br-]		1099.06	59	0	0.96	44	0	0	292	0	-37.2	21.16	2	-5.58	5.92	-2.74	-17.08	9.12e-15	8.3e-18	-21.51	3.4e-19	3.1e-22	-19.66	2.42e-17	2.2e-20	2.02	1	3	1	0	3	0.55	0	2	3	7.71	0.5
C=CC[N+](CCC[N+](C)(CCCCCCCCCCCC)C)(CCC[N+](C)(CCCCCCCCCCCC)C)CCC[N+](C)(CCCCCCCCCCCC)C.[Br-].[Br-].[Br-].[Br-]		1141.14	62	0	0.96	47	0	0	306.42	0	-38.06	22.79	3.17	-5.14	7.24	-2	-18.17	7.7e-16	6.75e-19	-23.2	7.19e-21	6.3e-24	-20.8	1.8e-18	1.57e-21	2.92	1	3	1	0	3	0.55	0	2	3	8.13	1
C=CC[N+](CCC[N+](C)(CCCCCCCCCCCCC)C)(CCC[N+](C)(CCCCCCCCCCCCC)C)CCC[N+](C)(CCCCCCCCCCCCC)C.[Br-].[Br-].[Br-].[Br-]		1183.22	65	0	0.96	50	0	0	320.84	0	-36.7	24.41	4.34	-4.71	8.57	-0.82	-19.25	6.59e-17	5.57e-20	-24.88	1.55e-22	1.31e-25	-21.95	1.34e-19	1.13e-22	3.81	1	3	1	0	3	0.55	0	2	3	8.56	2
C=CC[N+](CCC[N+](C)(CCCCCCCCCCCCCC)C)(CCC[N+](C)(CCCCCCCCCCCCCC)C)CCC[N+](C)(CCCCCCCCCCCCCC)C.[Br-].[Br-].[Br-].[Br-]		1225.3	68	0	0.97	53	0	0	335.27	0	-36.33	26.04	5.51	-4.29	9.9	0.17	-20.34	5.55e-18	4.53e-21	-26.57	3.28e-24	2.67e-27	-23.09	9.98e-21	8.15e-24	4.71	1	3	1	0	3	0.55	0	2	3	8.99	2
C=CC[N+](CCC[N+](C)(C)CCCCCCCCCCCCCCCC)(CCC[N+](C)(C)CCCCCCCCCCCCCCCC)CCC[N+](C)(C)CCCCCCCCCCCCCCCC.[Br-].[Br-].[Br-].[Br-]		1309.46	74	0	0.97	59	0	0	364.11	0	-35.5	29.29	7.85	-3.46	12.55	2.15	-22.52	3.98e-20	3.04e-23	-29.95	1.48e-27	1.13e-30	-25.37	5.6e-23	4.28e-26	6.51	1	4	1	1	3	0.55	0	2	3	9.85	4
C=CC[N+](CCC[N+](C)(CCCCCCCCCCCCCCCCCC)C)(CCC[N+](C)(CCCCCCCCCCCCCCCCCC)C)CCC[N+](C)(CCCCCCCCCCCCCCCCCC)C.[Br-].[Br-].[Br-].[Br-]		1393.62	80	0	0.97	65	0	0	392.95	0	-35.23	32.54	10.19	-2.67	15.21	4.01	-24.69	2.84e-22	2.04e-25	-33.32	6.7e-31	4.81e-34	-27.64	3.17e-25	2.28e-28	8.3	1	4	1	1	3	0.55	0	2	3	10	2
C[N+](C)(CCC[N+](CCC[N+](C)(CCCCCCCCCCC)C)(CCC[N+](C)(CCCCCCCCCCC)C)CC1=CC=CC=C1)CCCCCCCCCCC.[Br-].[Br-].[Br-].[Br-]		1149.12	63	6	0.89	44	0	0	307.35	0	-38.25	22.01	2.86	-5.2	6.6	-2.4	-18	1.16e-15	1.01e-18	-22.39	4.67e-20	4.06e-23	-21.65	2.6e-19	2.26e-22	2.32	1	3	1	0	3	0.55	0	1	3	7.4	0.5
C[N+](CCC[N+](CCC[N+](CCCCCCCCCCCC)(C)C)(CC1=CC=CC=C1)CCC[N+](CCCCCCCCCCCC)(C)C)(CCCCCCCCCCCC)C.[Br-].[Br-].[Br-].[Br-]		1191.2	66	6	0.9	47	0	0	321.77	0	-36.96	23.64	4.03	-4.77	7.92	-1.23	-19.08	9.82e-17	8.24e-20	-24.08	9.85e-22	8.27e-25	-22.79	1.93e-20	1.62e-23	3.22	1	3	1	0	3	0.55	0	1	3	7.82	1
C[N+](C)(C)CCC[N+](CCC[N+](C)(C)C)(CCC[N+](C)(C)C)C.[Br-].[Br-].[Br-].[Br-]
C[N+](CCCCCCCCCCC)(CCC[N+](CCC[N+](C)(CCCCCCCCCCC)C)(CCCCCCCCCCCC)CCC[N+](C)(CCCCCCCCCCC)C)C.[Br-].[Br-].[Br-].[Br-]
C[N+](CCCCCCCCCCCCCCCC)(CCC[N+](CCC[N+](C)(CCCCCCCCCCCCCCCC)C)(C)CCC[N+](C)(CCCCCCCCCCCCCCCC)C)C.[Br-].[Br-].[Br-].[Br-]
C[N+](CCCCCCCCCCCCCCCCCC)(CCC[N+](CCC[N+](C)(CCCCCCCCCCCCCCCCCC)C)(C)CCC[N+](C)(CCCCCCCCCCCCCCCCCC)C)C.[Br-].[Br-].[Br-].[Br-]
C[N+](C)(C)CCNCC[N+](C)(C)C.[Br-].[Br-]
C[N+](C)(C)CCCCCNCCCCC[N+](C)(C)C.[Br-].[Br-]
C[N+](C)(CCCCCCCCCC)CCCCCNCCCCC[N+](C)(CCCCCCCCCC)C.[Br-].[Br-]		685.79	39	0	1	30	1	1	190.96	12.03	-7.46	12.99	3.36	-0.43	5.55	2.8	-10.3	3.47e-08	5.06e-11	-13.28	3.57e-11	5.21e-14	-13.49	2.21e-11	3.23e-14	-1.26	1	3	1	0	3	0.55	0	1	3	4.75	2
C[N+](C)(CCCCCCCCCCCC)CCCCCNCCCCC[N+](C)(CCCCCCCCCCCC)C.[Br-].[Br-]		741.89	43	0	1	34	1	1	210.18	12.03	-6.41	15.15	4.92	0.26	7.32	4.25	-11.74	1.35e-09	1.82e-12	-15.52	2.21e-13	2.99e-16	-15.04	6.77e-13	9.12e-16	-0.07	1	3	1	0	3	0.55	0	1	3	5.28	2
C[N+](C)(CCCCCCCCCCCCCC)CCCCCNCCCCC[N+](C)(CCCCCCCCCCCCCC)C.[Br-].[Br-]		798	47	0	1	38	1	1	229.41	12.03	-6.11	17.32	6.48	0.92	9.09	5.54	-13.19	5.14e-11	6.44e-14	-17.78	1.33e-15	1.67e-18	-16.58	2.08e-14	2.61e-17	1.13	1	4	1	1	3	0.55	0	1	3	5.82	1
C[N+](C)(CCCCCCCCCCCCCCCC)CCCCCNCCCCC[N+](C)(CCCCCCCCCCCCCCCC)C.[Br-].[Br-]		854.11	51	0	1	42	1	1	248.64	12.03	-5.23	19.49	8.04	1.56	10.86	6.94	-14.64	1.95e-12	2.28e-15	-20.03	8e-18	9.36e-21	-18.12	6.46e-16	7.57e-19	2.33	1	4	1	1	3	0.55	0	1	3	6.36	2
CCCCCCCCCCCC[N+](C)(C)CCCNCCC[N+](C)(C)CCCCCCCCCCCC.[Br-].[Br-]		685.79	39	0	1	30	1	1	190.96	12.03	-8.28	13.73	3.36	-0.43	5.55	2.79	-10.76	1.19e-08	1.73e-11	-14.05	6.09e-12	8.88e-15	-13.49	2.21e-11	3.23e-14	-0.74	1	3	1	0	3	0.55	0	1	3	4.95	2
CCCCCCCCCCCC[N+](C)(C)CCCNCCCN(C)C.[Br-]		436.56	26	0	1	19	2	1	124.87	15.27	-1.58	7.16	1.92	0.67	3.02	2.24	-5.8	0.000686	1.57e-06	-7.3	2.18e-05	4.99e-08	-8.1	3.49e-06	8e-09	-3.88	0	1	1	0	2	0.55	0	1	3	3.35	4
CCCCCCCCCCCC[N+](C)(C)CCCNCCC[N+](C)(CCC)C.[Br-].[Br-]		559.55	30	0	1	21	1	1	147.69	12.03	-9.62	9.04	-0.15	-2.1	1.58	-0.25	-7.62	1.35e-05	2.41e-08	-9.18	3.66e-07	6.54e-10	-9.98	5.87e-08	1.05e-10	-3.29	1	3	1	0	2	0.55	0	1	3	3.8	1
C[N+](C)(CCCCCCCCCCCC)CCCCCCCNCCCCCCC[N+](C)(CCCCCCCCCCCC)C.[Br-].[Br-]		798	47	0	1	38	1	1	229.41	12.03	-5.26	16.95	6.48	0.92	9.09	5.64	-12.96	8.79e-11	1.1e-13	-17.39	3.23e-15	4.05e-18	-16.58	2.08e-14	2.61e-17	0.87	1	4	1	1	3	0.55	0	1	3	5.78	1
CCN(C1=CC=C(N(C2=CC=C(C=C2)N(CC)CC)C3=CC=C(C=C3)N(CC)CC)C=C1)CC
CCN(C1=CC=C(N(C2=CC=C(C=C2)N(CC)CC)C3=CC=C(C=C3)[N+](CCCCCCCCCC)(CC)CC)C=C1)CC.[I-]
CCN(C1=CC=C(N(C2=CC=C(C=C2)N(CC)CC)C3=CC=C(C=C3)[N+](CCCCCCCCCCC)(CC)CC)C=C1)CC.[I-]		740.89	46	18	0.56	22	1	0	219.86	9.72	5.89	13.42	8.73	4.19	7.05	7.86	-11.73	1.39e-09	1.88e-12	-13.68	1.54e-11	2.08e-14	-14.36	3.23e-12	4.36e-15	-1.29	2	4	1	1	3	0.17	1	2	3	4.87	4
CCN(C1=CC=C(N(C2=CC=C(C=C2)N(CC)CC)C3=CC=C(C=C3)[N+](CCCCCCCCCCCC)(CC)CC)C=C1)CC.[I-]		754.91	47	18	0.57	23	1	0	224.66	9.72	6.12	13.97	9.12	4.36	7.47	8.21	-12.09	6.18e-10	8.19e-13	-14.25	4.23e-12	5.6e-15	-14.75	1.35e-12	1.79e-15	-0.99	2	4	1	1	3	0.17	1	2	3	5	2
CCN(C1=CC=C(N(C2=CC=C(C=C2)N(CC)CC)C3=CC=C(C=C3)[N+](CCCCCCCCCCCCCC)(CC)CC)C=C1)CC.[I-]		782.97	49	18	0.59	25	1	0	234.28	9.72	6.65	15.05	9.9	4.69	8.33	8.92	-12.8	1.25e-10	1.59e-13	-15.37	3.32e-13	4.24e-16	-15.52	2.38e-13	3.04e-16	-0.39	2	4	1	1	3	0.17	1	2	3	5.26	1
CCN(C1=CC=C(N(C2=CC=C(C=C2)N(CC)CC)C3=CC=C(C=C3)[N+](CCCCCCCCCCCCCCCC)(CC)CC)C=C1)CC.[I-]		811.02	51	18	0.61	27	1	0	243.89	9.72	7.07	16.13	10.68	5.01	9.19	9.61	-13.51	2.51e-11	3.09e-14	-16.49	2.6e-14	3.21e-17	-16.29	4.2e-14	5.18e-17	0.21	2	4	1	1	3	0.17	1	2	3	5.53	2
CCN(C1=CC=C(N(C2=CC=C(C=C2)N(CC)CC)C3=CC=C(C=C3)[N+](CCCCCCCCCCCCCCCCCC)(CC)CC)C=C1)CC.[I-]		839.07	53	18	0.62	29	1	0	253.51	9.72	7.44	17.21	11.46	5.32	10.05	10.3	-14.22	5.03e-12	6e-15	-17.61	2.04e-15	2.43e-18	-17.05	7.43e-15	8.85e-18	0.8	2	4	1	1	3	0.17	1	2	3	5.8	8
CCN(C1=CC=C(N(C2=CC=C(C=C2)N(CC)CC)C3=CC=C(C=C3)[N+](CCCCCCCCCCCCCCCCCCCC)(CC)CC)C=C1)CC.[Br-]
CCN(C1=CC=C(N(C2=CC=C(C=C2)[N+](C)(CC)CC)C3=CC=C(C=C3)[N+](C)(CC)CC)C=C1)CC.[I-].[I-]
CC[N+](C)(C1=CC=C(N(C2=CC=C(C=C2)[N+](C)(CC)CC)C3=CC=C(C=C3)[N+](C)(CC)CC)C=C1)CC.[I-].[I-].[I-]
CC[N+](C)(C1=CC=C(N(C2=CC=C(C=C2)[N+](C)(CC)CC)C3=CC=C(C=C3)[N+](CCCCCCCCCC)(CC)CC)C=C1)CC.[I-].[I-].[I-]		1010.74	49	18	0.57	21	3	0	253.45	3.24	-6.51	14.19	2.61	-2.36	1.97	1.98	-13.93	1.18e-11	1.17e-14	-14.34	4.58e-12	4.53e-15	-16.15	7.21e-14	7.13e-17	-2.39	1	3	1	0	3	0.55	1	2	3	5.18	2
CC[N+](C)(C1=CC=C(N(C2=CC=C(C=C2)[N+](C)(CC)CC)C3=CC=C(C=C3)[N+](CCCCCCCCCCC)(CC)CC)C=C1)CC.[I-].[I-].[I-]		1024.76	50	18	0.58	22	3	0	258.26	3.24	-6.13	14.73	3	-2.2	2.4	2.36	-14.29	5.28e-12	5.15e-15	-14.9	1.28e-12	1.25e-15	-16.53	3.01e-14	2.94e-17	-2.09	1	3	1	0	3	0.55	1	2	3	5.31	1
CC[N+](C)(C1=CC=C(N(C2=CC=C(C=C2)[N+](C)(CC)CC)C3=CC=C(C=C3)[N+](CCCCCCCCCCCC)(CC)CC)C=C1)CC.[I-].[I-].[I-]		1038.79	51	18	0.59	23	3	0	263.06	3.24	-5.99	15.27	3.39	-2.05	2.83	2.69	-14.64	2.36e-12	2.27e-15	-15.46	3.56e-13	3.43e-16	-16.92	1.26e-14	1.21e-17	-1.79	1	3	1	0	3	0.55	1	2	3	5.44	1
CC[N+](C)(C1=CC=C(N(C2=CC=C(C=C2)[N+](C)(CC)CC)C3=CC=C(C=C3)[N+](CCCCCCCCCCCCCC)(CC)CC)C=C1)CC.[I-].[I-].[I-]		1066.84	53	18	0.61	25	3	0	272.68	3.24	-5.53	16.35	4.17	-1.74	3.68	3.39	-15.36	4.7e-13	4.4e-16	-16.59	2.77e-14	2.6e-17	-17.68	2.2e-15	2.07e-18	-1.2	1	3	1	0	3	0.55	1	2	3	5.71	0.5
CC[N+](C)(C1=CC=C(N(C2=CC=C(C=C2)[N+](C)(CC)CC)C3=CC=C(C=C3)[N+](CCCCCCCCCCCCCCCC)(CC)CC)C=C1)CC.[I-].[I-].[I-]		1094.9	55	18	0.62	27	3	0	282.29	3.24	-4.72	17.44	4.95	-1.43	4.54	4.16	-16.08	9.2e-14	8.4e-17	-17.72	2.1e-15	1.92e-18	-18.45	3.86e-16	3.52e-19	-0.6	1	3	1	0	3	0.55	1	2	3	5.98	1
CC[N+](C)(C1=CC=C(N(C2=CC=C(C=C2)[N+](C)(CC)CC)C3=CC=C(C=C3)[N+](CCCCCCCCCCCCCCCCCC)(CC)CC)C=C1)CC.[I-].[I-].[I-]		1122.95	57	18	0.64	29	3	0	291.9	3.24	-4.56	18.52	5.73	-1.13	5.41	4.79	-16.79	1.82e-14	1.62e-17	-18.84	1.63e-16	1.45e-19	-19.22	6.77e-17	6.03e-20	0	1	4	1	0	3	0.55	1	2	3	6.25	1
CC[N+](C)(C1=CC=C(N(C2=CC=C(C=C2)[N+](C)(CC)CC)C3=CC=C(C=C3)[N+](CCCCCCCCCCCCCCCCCCCC)(CC)CC)C=C1)CC.[Br-].[I-].[I-]		1104	59	18	0.65	31	3	0	296.43	3.24	-8.12	19.71	6.51	-0.91	6.27	4.69	-17.28	5.77e-15	5.23e-18	-20.07	9.35e-18	8.47e-21	-19.98	1.14e-17	1.04e-20	0.96	1	4	1	1	3	0.55	1	2	3	6.58	1
CN(C1=CC=C(C(C2=CC=C(C=C2)N(C)C)C3=CC=C(C=C3)N(C)C)C=C1)C
CN(C1=CC=C(C(C2=CC=C(C=C2)N(C)C)C3=CC=C(C=C3)[N+](CCCCCCCCCC)(C)C)C=C1)C.[I-]		641.71	39	18	0.49	15	1	0	185.47	6.48	3.94	10.82	5.71	3.22	5.55	5.85	-9.99	6.62e-08	1.03e-10	-10.92	7.8e-09	1.22e-11	-12.37	2.76e-10	4.31e-13	-2.53	1	4	1	0	2	0.55	1	2	3	3.86	1
CN(C1=CC=C(C(C2=CC=C(C=C2)N(C)C)C3=CC=C(C=C3)[N+](CCCCCCCCCCC)(C)C)C=C1)C.[I-]		655.74	40	18	0.5	16	1	0	190.27	6.48	4.38	11.36	6.1	3.39	5.97	6.24	-10.34	3e-08	4.58e-11	-11.48	2.19e-09	3.35e-12	-12.75	1.16e-10	1.76e-13	-2.23	1	4	1	1	3	0.55	1	2	3	3.98	0.5
CN(C1=CC=C(C(C2=CC=C(C=C2)N(C)C)C3=CC=C(C=C3)[N+](CCCCCCCCCCCC)(C)C)C=C1)C.[I-]		669.77	41	18	0.51	17	1	0	195.08	6.48	4.44	11.9	6.49	3.57	6.39	6.56	-10.69	1.36e-08	2.03e-11	-12.04	6.17e-10	9.21e-13	-13.14	4.84e-11	7.23e-14	-1.94	1	4	1	1	3	0.55	1	2	3	4.11	0.25
CN(C1=CC=C(C(C2=CC=C(C=C2)N(C)C)C3=CC=C(C=C3)[N+](CCCCCCCCCCCCCC)(C)C)C=C1)C.[I-]		697.82	43	18	0.54	19	1	0	204.69	6.48	5.08	12.99	7.27	3.91	7.24	7.3	-11.41	2.74e-09	3.93e-12	-13.17	4.75e-11	6.81e-14	-13.92	8.47e-12	1.21e-14	-1.33	1	4	1	1	3	0.55	1	2	3	4.37	2
CN(C1=CC=C(C(C2=CC=C(C=C2)N(C)C)C3=CC=C(C=C3)[N+](CCCCCCCCCCCCCCCC)(C)C)C=C1)C.[I-]		725.87	45	18	0.56	21	1	0	214.31	6.48	5.37	14.07	8.05	4.24	8.09	7.96	-12.11	5.58e-10	7.68e-13	-14.29	3.74e-12	5.16e-15	-14.69	1.49e-12	2.05e-15	-0.74	2	4	1	1	3	0.17	1	2	3	4.63	4
CN(C1=CC=C(C(C2=CC=C(C=C2)N(C)C)C3=CC=C(C=C3)[N+](CCCCCCCCCCCCCCCCCC)(C)C)C=C1)C.[I-]		753.92	47	18	0.58	23	1	0	223.92	6.48	5.9	15.15	8.83	4.57	8.94	8.68	-12.82	1.13e-10	1.5e-13	-15.41	2.94e-13	3.9e-16	-15.46	2.61e-13	3.47e-16	-0.14	2	4	1	1	3	0.17	1	2	3	4.89	16
C[N+](C)(C)C1=CC=C(C=C1)C(C2=CC=C([N+](C)(C)C)C=C2)C3=CC=C([N+](C)(C)C)C=C3.[I-].[I-].[I-]
C[N+](C)(C)C1=CC=C(C=C1)C(C2=CC=C([N+](CCCCCCCCCC)(C)C)C=C2)C3=CC=C([N+](C)(C)C)C=C3.[I-].[I-].[I-]		925.59	43	18	0.51	15	3	0	223.86	0	-7.67	12.13	-0.02	-3.13	0.88	0.44	-12.54	2.67e-10	2.88e-13	-12.14	6.73e-10	7.27e-13	-14.54	2.66e-12	2.87e-15	-3.33	1	3	1	0	2	0.55	1	2	3	4.28	4
C[N+](C)(C)C1=CC=C(C=C1)C(C2=CC=C([N+](CCCCCCCCCCC)(C)C)C=C2)C3=CC=C([N+](C)(C)C)C=C3.[I-].[I-].[I-]		939.62	44	18	0.53	16	3	0	228.67	0	-8.31	12.67	0.37	-2.96	1.31	0.61	-12.89	1.2e-10	1.28e-13	-12.7	1.88e-10	2e-13	-14.93	1.11e-12	1.18e-15	-3.04	1	3	1	0	3	0.55	1	2	3	4.41	4
C[N+](C)(C)C1=CC=C(C=C1)C(C2=CC=C([N+](CCCCCCCCCCCC)(C)C)C=C2)C3=CC=C([N+](C)(C)C)C=C3.[I-].[I-].[I-]		953.64	45	18	0.54	17	3	0	233.48	0	-7.27	13.21	0.76	-2.8	1.73	1.13	-13.25	5.38e-11	5.64e-14	-13.26	5.25e-11	5.51e-14	-15.32	4.61e-13	4.83e-16	-2.74	1	3	1	0	3	0.55	1	2	3	4.54	4
C[N+](C)(C)C1=CC=C(C=C1)C(C2=CC=C([N+](CCCCCCCCCCCC)(C)C)C=C2)C3=CC=C([N+](C)(C)C)C=C3.[I-].[I-].[I-]		953.64	45	18	0.54	17	3	0	233.48	0	-7.27	13.21	0.76	-2.8	1.73	1.13	-13.25	5.38e-11	5.64e-14	-13.26	5.25e-11	5.51e-14	-15.32	4.61e-13	4.83e-16	-2.74	1	3	1	0	3	0.55	1	2	3	4.54	16
C[N+](C)(C)C1=CC=C(C=C1)C(C2=CC=C([N+](CCCCCCCCCCCCCC)(C)C)C=C2)C3=CC=C([N+](C)(C)C)C=C3.[I-].[I-].[I-]		981.7	47	18	0.56	19	3	0	243.09	0	-6.9	14.29	1.54	-2.47	2.58	1.81	-13.96	1.08e-11	1.1e-14	-14.38	4.09e-12	4.17e-15	-16.09	8e-14	8.15e-17	-2.14	1	3	1	0	3	0.55	1	2	3	4.8	4
C[N+](C)(C)C1=CC=C(C=C1)C(C2=CC=C([N+](CCCCCCCCCCCCCCCC)(C)C)C=C2)C3=CC=C([N+](C)(C)C)C=C3.[I-].[I-].[I-]		1009.75	49	18	0.58	21	3	0	252.71	0	-6.58	15.38	2.32	-2.16	3.44	2.48	-14.68	2.13e-12	2.11e-15	-15.51	3.11e-13	3.08e-16	-16.86	1.39e-14	1.38e-17	-1.54	1	3	1	0	3	0.55	1	2	3	5.06	1
C[N+](C)(C)C1=CC=C(C=C1)C(C2=CC=C([N+](CCCCCCCCCCCCCCCCCC)(C)C)C=C2)C3=CC=C([N+](C)(C)C)C=C3.[I-].[I-].[I-]		1037.8	51	18	0.6	23	3	0	262.32	0	-6.01	16.46	3.1	-1.85	4.29	3.2	-15.39	4.25e-13	4.1e-16	-16.63	2.42e-14	2.33e-17	-17.63	2.43e-15	2.34e-18	-0.94	1	3	1	0	3	0.55	1	2	3	5.33	1
CN(C1=CC=C(C(C2=CC=CC=C2)C3=CC=C(C=C3)[N+](CCCCCCCCCC)(C)C)C=C1)C.[I-]		598.64	36	18	0.45	14	1	0	171.26	3.24	3.47	10.7	5.64	3.47	5.79	5.82	-9.74	1.09e-07	1.83e-10	-10.72	1.13e-08	1.89e-11	-12.3	2.98e-10	4.98e-13	-2.35	1	4	1	0	1	0.55	1	2	3	3.98	1
CN(C1=CC=C(C(C2=CC=CC=C2)C3=CC=C(C=C3)[N+](CCCCCCCCCCC)(C)C)C=C1)C.[I-]
CN(C1=CC=C(C(C2=CC=CC=C2)C3=CC=C(C=C3)[N+](CCCCCCCCCCCC)(C)C)C=C1)C.[I-]
CN(C1=CC=C(C(C2=CC=CC=C2)C3=CC=C(C=C3)[N+](CCCCCCCCCCCCCC)(C)C)C=C1)C.[I-]		654.75	40	18	0.51	18	1	0	190.49	3.24	4.69	12.86	7.2	4.18	7.47	7.28	-11.15	4.68e-09	7.14e-12	-12.96	7.11e-11	1.09e-13	-13.86	9.08e-12	1.39e-14	-1.16	2	4	1	1	3	0.17	1	2	3	4.48	2
CN(C1=CC=C(C(C2=CC=CC=C2)C3=CC=C(C=C3)[N+](CCCCCCCCCCCCCCCC)(C)C)C=C1)C.[I-]		682.8	42	18	0.54	20	1	0	200.1	3.24	5.21	13.95	7.99	4.52	8.31	8	-11.86	9.45e-10	1.38e-12	-14.1	5.48e-12	8.03e-15	-14.63	1.59e-12	2.33e-15	-0.56	2	4	1	1	3	0.17	1	2	3	4.73	4
CN(C1=CC=C(C(C2=CC=CC=C2)C3=CC=C(C=C3)[N+](CCCCCCCCCCCCCCCCCC)(C)C)C=C1)C.[I-]		710.86	44	18	0.56	22	1	0	209.71	3.24	5.68	15.03	8.77	4.85	9.16	8.7	-12.57	1.93e-10	2.71e-13	-15.22	4.32e-13	6.08e-16	-15.41	2.78e-13	3.92e-16	0.04	2	4	1	1	3	0.17	1	2	3	4.99	8
C[N+](C)(C1=CC=C(C(C2=CC=CC=C2)C3=CC=C(C=C3)[N+](C)(C)C)C=C1)C.[I-].[I-]
C[N+](C)(C1=CC=C(C(C2=CC=CC=C2)C3=CC=C(C=C3)[N+](CCCCCCCCCC)(C)C)C=C1)C.[I-].[I-]		740.58	38	18	0.47	14	2	0	190.46	0	-0.9	11.35	2.78	0.32	3.46	3.4	-11.01	7.26e-09	9.8e-12	-11.33	3.47e-09	4.69e-12	-13.39	3e-11	4.06e-14	-2.76	1	3	1	0	2	0.55	1	2	3	4.18	2
C[N+](C)(C1=CC=C(C(C2=CC=CC=C2)C3=CC=C(C=C3)[N+](CCCCCCCCCCC)(C)C)C=C1)C.[I-].[I-]		754.61	39	18	0.49	15	2	0	195.26	0	-0.64	11.89	3.17	0.49	3.88	3.76	-11.36	3.29e-09	4.36e-12	-11.89	9.73e-10	1.29e-12	-13.78	1.25e-11	1.66e-14	-2.46	1	3	1	0	2	0.55	1	2	3	4.31	1
C[N+](C)(C1=CC=C(C(C2=CC=CC=C2)C3=CC=C(C=C3)[N+](CCCCCCCCCCCC)(C)C)C=C1)C.[I-].[I-]		768.64	40	18	0.5	16	2	0	200.07	0	-0.31	12.43	3.56	0.67	4.3	4.13	-11.71	1.49e-09	1.93e-12	-12.45	2.73e-10	3.55e-13	-14.17	5.2e-12	6.76e-15	-2.16	1	3	1	0	3	0.55	1	2	3	4.44	0.5
C[N+](C)(C1=CC=C(C(C2=CC=CC=C2)C3=CC=C(C=C3)[N+](CCCCCCCCCCCCCC)(C)C)C=C1)C.[I-].[I-]		796.69	42	18	0.53	18	2	0	209.69	0	0.04	13.52	4.34	1	5.14	4.81	-12.43	2.99e-10	3.75e-13	-13.58	2.09e-11	2.62e-14	-14.95	9.02e-13	1.13e-15	-1.56	1	3	1	0	3	0.55	1	2	3	4.69	0.5
C[N+](C)(C)C(C=C1)=CC=C1C(C2=CC=C([N+](C)(CCCCCCCCCCCCCCCC)C)C=C2)C3=CC=CC=C3.[I-].[I-]		824.74	44	18	0.55	20	2	0	219.3	0	0.43	14.6	5.12	1.33	5.99	5.49	-13.13	6.06e-11	7.34e-14	-14.7	1.64e-12	1.99e-15	-15.72	1.57e-13	1.91e-16	-0.96	1	3	1	0	3	0.55	1	2	3	4.95	0.5
C[N+](C)(C1=CC=C(C(C2=CC=CC=C2)C3=CC=C(C=C3)[N+](CCCCCCCCCCCCCCCCCC)(C)C)C=C1)C.[I-].[I-]		852.8	46	18	0.57	22	2	0	228.91	0	0.87	15.68	5.9	1.66	6.84	6.19	-13.84	1.22e-11	1.43e-14	-15.82	1.28e-13	1.51e-16	-16.49	2.74e-14	3.21e-17	-0.37	1	4	1	1	3	0.55	1	2	3	5.21	0.5
C[N+](CCCCCCCCCC)(C1=CC=C(C(C2=CC=CC=C2)C3=CC=C(C=C3)[N+](CCCCCCCCCC)(C)C)C=C1)C.[I-].[I-]		866.82	47	18	0.58	23	2	0	233.72	0	1.1	15.85	6.29	1.82	7.26	6.46	-13.97	9.39e-12	1.08e-14	-16	8.69e-14	1e-16	-16.88	1.15e-14	1.32e-17	-0.33	1	4	1	1	3	0.55	1	2	3	4.89	0.5
C[N+](CCCCCCCCCCC)(C1=CC=C(C(C2=CC=CC=C2)C3=CC=C(C=C3)[N+](CCCCCCCCCCC)(C)C)C=C1)C.[I-].[I-]		894.88	49	18	0.6	25	2	0	243.33	0	1.63	16.93	7.07	2.14	8.12	7.18	-14.68	1.89e-12	2.11e-15	-17.12	6.8e-15	7.6e-18	-17.65	2e-15	2.24e-18	0.26	1	4	1	1	3	0.55	1	2	3	5.15	0.5
C[N+](CCCCCCCCCCCC)(C1=CC=C(C(C2=CC=CC=C2)C3=CC=C(C=C3)[N+](CCCCCCCCCCCC)(C)C)C=C1)C.[I-].[I-]		922.93	51	18	0.62	27	2	0	252.95	0	2.17	18.02	7.85	2.45	8.98	7.89	-15.39	3.73e-13	4.04e-16	-18.25	5.18e-16	5.62e-19	-18.42	3.52e-16	3.81e-19	0.86	1	4	1	1	3	0.55	1	2	3	5.42	1
C[N+](CCCCCCCCCCCCCC)(C1=CC=C(C(C2=CC=CC=C2)C3=CC=C(C=C3)[N+](CCCCCCCCCCCCCC)(C)C)C=C1)C.[I-].[I-]		979.03	55	18	0.65	31	2	0	272.18	0	3.05	20.18	9.41	3.06	10.7	9.28	-16.82	1.48e-14	1.51e-17	-20.49	3.15e-18	3.22e-21	-19.95	1.09e-17	1.11e-20	2.06	1	4	1	1	3	0.55	1	2	3	5.95	2
C[N+](CCCCCCCCCCCCCCCC)(C1=CC=C(C(C2=CC=CC=C2)C3=CC=C(C=C3)[N+](CCCCCCCCCCCCCCCC)(C)C)C=C1)C.[I-].[I-]		1035.14	59	18	0.67	35	2	0	291.4	0	4.16	22.35	10.97	3.65	12.43	10.71	-18.25	5.77e-16	5.57e-19	-22.74	1.87e-20	1.8e-23	-21.49	3.38e-19	3.27e-22	3.25	1	4	1	1	3	0.55	1	2	3	6.5	1
C[N+](CCCCCCCCCCCCCCCCCC)(C1=CC=C(C(C2=CC=CC=C2)C3=CC=C(C=C3)[N+](CCCCCCCCCCCCCCCCCC)(C)C)C=C1)C.[I-].[I-]		1091.25	63	18	0.69	39	2	0	310.63	0	4.06	24.52	12.53	4.23	14.17	11.9	-19.69	2.22e-17	2.04e-20	-25	1.1e-22	1.01e-25	-23.01	1.06e-20	9.68e-24	4.45	2	4	1	1	3	0.17	1	2	3	7.05	8
CN(C1=CC=C(C(C2=CC=CC=C2)C3=CC=C(C=C3)[N+](CCCCCCCCCC)(C)C)C=C1)CCCCCCCCCC.[I-]		724.88	45	18	0.57	23	1	0	214.52	3.24	5.48	15.2	9.16	5.02	9.59	8.89	-12.69	1.49e-10	2.05e-13	-15.39	2.94e-13	4.05e-16	-15.79	1.17e-13	1.61e-16	0.07	2	4	1	1	3	0.17	1	2	3	5.12	8
CN(CCCCCCCCCCC)C(C=C1)=CC=C1C(C2=CC=C([N+](C)(CCCCCCCCCCC)C)C=C2)C3=CC=CC=C3.[I-]		752.94	47	18	0.59	25	1	0	224.13	3.24	5.2	16.28	9.94	5.34	10.45	9.44	-13.4	3.01e-11	4e-14	-16.51	2.31e-14	3.07e-17	-16.57	2.05e-14	2.72e-17	0.67	2	4	1	1	3	0.17	1	2	3	5.38	8
CN(C1=CC=C(C(C2=CC=CC=C2)C3=CC=C(C=C3)[N+](CCCCCCCCCCCC)(C)C)C=C1)CCCCCCCCCCCC.[I-]		780.99	49	18	0.61	27	1	0	233.75	3.24	6.7	17.36	10.72	5.66	11.3	10.35	-14.11	6.08e-12	7.78e-15	-17.63	1.82e-15	2.32e-18	-17.34	3.61e-15	4.62e-18	1.26	2	4	1	1	3	0.17	1	2	3	5.65	16
CN(C1=CC=C(C(C2=CC=CC=C2)C3=CC=C(C=C3)[N+](CCCCCCCCCCCCCC)(C)C)C=C1)CCCCCCCCCCCCCC.[I-]		837.1	53	18	0.64	31	1	0	252.98	3.24	7.87	19.53	12.28	6.29	13.02	11.8	-15.54	2.42e-13	2.89e-16	-19.89	1.09e-17	1.3e-20	-18.87	1.12e-16	1.34e-19	2.46	2	4	1	1	3	0.17	1	2	3	6.18	125
CN(C1=CC=C(C(C2=CC=CC=C2)C3=CC=C(C=C3)[N+](CCCCCCCCCCCCCCCC)(C)C)C=C1)CCCCCCCCCCCCCCCC.[I-]		893.2	57	18	0.67	35	1	0	272.21	3.24	8.73	21.7	13.84	6.89	14.75	13.18	-16.97	9.52e-15	1.07e-17	-22.14	6.51e-20	7.29e-23	-20.4	3.52e-18	3.94e-21	3.66	2	4	1	1	3	0.17	1	2	3	6.72	8
CN(C1=CC=C(C(C2=CC=CC=C2)C3=CC=C(C=C3)[N+](CCCCCCCCCCCCCCCCCC)(C)C)C=C1)CCCCCCCCCCCCCCCCCC.[I-]		949.31	61	18	0.69	39	1	0	291.43	3.24	9.57	23.86	15.4	7.48	16.48	14.56	-18.4	3.76e-16	3.96e-19	-24.38	3.97e-22	4.18e-25	-21.93	1.11e-19	1.17e-22	4.85	2	4	1	1	3	0.17	1	2	3	7.27	63
C1(CCCC2=CC=NC=C2)=CC=NC=C1
CCCCCCCC[N+]1=CC=C(C=C1)CCCC2=CC=[N+](C=C2)CCCCCCCC.[Br-].[Br-]		584.51	33	12	0.66	18	0	0	157.84	7.76	-9.26	11.44	1.17	5.91	8.46	3.54	-9.75	1.03e-07	1.77e-10	-11.59	1.52e-09	2.6e-12	-10.08	4.86e-08	8.32e-11	-1.74	2	3	1	0	2	0.17	0	1	3	3.6	8
CCCCCCCCCC[N+]1=CC=C(C=C1)CCCC2=CC=[N+](C=C2)CCCCCCCCCC.[Br-].[Br-]		640.62	37	12	0.7	22	0	0	177.07	7.76	-8.38	13.61	2.73	6.64	10.15	4.95	-11.17	4.29e-09	6.7e-12	-13.84	9.32e-12	1.45e-14	-11.64	1.46e-09	2.28e-12	-0.54	2	3	1	0	3	0.17	0	1	3	4.1	0.5
CCCCCCCCCC[N+]1=CC=C(C=C1)CCCC2=CC=[N+](C=C2)CCCCCCCCCC.[Br-].[Br-]		640.62	37	12	0.7	22	0	0	177.07	7.76	-8.38	13.61	2.73	6.64	10.15	4.95	-11.17	4.29e-09	6.7e-12	-13.84	9.32e-12	1.45e-14	-11.64	1.46e-09	2.28e-12	-0.54	2	3	1	0	3	0.17	0	1	3	4.1	0.5
CCCCCCCCCCC[N+]1=CC=C(C=C1)CCCC2=CC=[N+](C=C2)CCCCCCCCCCC.[Br-].[Br-]		668.67	39	12	0.71	24	0	0	186.69	7.76	-8.43	14.69	3.51	6.99	11.01	5.55	-11.88	8.73e-10	1.31e-12	-14.96	7.37e-13	1.1e-15	-12.42	2.54e-10	3.79e-13	0.05	2	3	1	0	3	0.17	0	1	3	4.35	0.25
CCCCCCCCCCC[N+]1=CC=C(C=C1)CCCC2=CC=[N+](C=C2)CCCCCCCCCCC.[Br-].[Br-]		668.67	39	12	0.71	24	0	0	186.69	7.76	-8.43	14.69	3.51	6.99	11.01	5.55	-11.88	8.73e-10	1.31e-12	-14.96	7.37e-13	1.1e-15	-12.42	2.54e-10	3.79e-13	0.05	2	3	1	0	3	0.17	0	1	3	4.35	0.5
CCCCCCCCCCCC[N+]1=CC=C(C=C1)CCCC2=CC=[N+](C=C2)CCCCCCCCCCCC.[Br-].[Br-]		696.73	41	12	0.73	26	0	0	196.3	7.76	-8.56	15.78	4.29	7.34	11.86	6.14	-12.6	1.74e-10	2.5e-13	-16.09	5.68e-14	8.15e-17	-13.2	4.43e-11	6.35e-14	0.65	2	3	1	0	3	0.17	0	1	3	4.61	0.25
CCCCCCCCCCCC[N+]1=CC=C(C=C1)CCCC2=CC=[N+](C=C2)CCCCCCCCCCCC.[Br-].[Br-]		696.73	41	12	0.73	26	0	0	196.3	7.76	-8.56	15.78	4.29	7.34	11.86	6.14	-12.6	1.74e-10	2.5e-13	-16.09	5.68e-14	8.15e-17	-13.2	4.43e-11	6.35e-14	0.65	2	3	1	0	3	0.17	0	1	3	4.61	0.5
CCCCCCCCCCCCC[N+]1=CC=C(CCCC2=CC=[N+](CCCCCCCCCCCCC)C=C2)C=C1.[Br-].[Br-]		724.78	43	12	0.74	28	0	0	205.91	7.76	-7.54	16.86	5.07	7.68	12.72	6.96	-13.31	3.52e-11	4.85e-14	-17.21	4.47e-15	6.17e-18	-13.97	7.73e-12	1.07e-14	1.25	2	3	1	0	3	0.17	0	1	3	4.87	0.5
CCCCCCCCCCCCCC[N+]1=CC=C(CCCC2=CC=[N+](CCCCCCCCCCCCCC)C=C2)C=C1.[Br-].[Br-]		752.83	45	12	0.76	30	0	0	215.53	7.76	-8.02	17.94	5.85	8.01	13.58	7.47	-14.03	7.07e-12	9.4e-15	-18.33	3.52e-16	4.67e-19	-14.74	1.35e-12	1.8e-15	1.85	2	4	1	0	3	0.17	0	1	3	5.13	8
CCCCCCCCCCCCCCCC[N+]1=CC=C(CCCC2=CC=[N+](CCCCCCCCCCCCCCCC)C=C2)C=C1.[Br-].[Br-]		808.94	49	12	0.78	34	0	0	234.76	7.76	-7.75	20.11	7.41	8.65	15.31	8.75	-15.46	2.79e-13	3.45e-16	-20.58	2.12e-18	2.62e-21	-16.29	4.18e-14	5.16e-17	3.04	2	4	1	1	3	0.17	0	1	3	5.66	4
CCCCCCCCCCCCCCCCC[N+]1=CC=C(CCCC2=CC=[N+](CCCCCCCCCCCCCCCCCC)C=C2)C=C1.[Br-].[Br-]		851.02	52	12	0.79	37	0	0	249.18	7.76	-6.62	21.73	8.58	9.12	16.61	9.88	-16.53	2.48e-14	2.92e-17	-22.26	4.64e-20	5.45e-23	-17.44	3.09e-15	3.63e-18	3.94	2	4	1	1	3	0.17	0	1	3	6.07	8
C1(CN(CC2=CN=CC=C2)CC3=CN=CC=C3)=CN=CC=C1
CCCCCCCC[N+]1=CC=CC(CN(CC2=C[N+](CCCCCCCC)=CC=C2)CC3=C[N+](CCCCCCCC)=CC=C3)=C1.[Br-].[Br-].[Br-]		869.74	49	18	0.64	27	1	0	231.39	14.88	-22.65	14.89	0.39	6.45	10.93	2	-13.1	6.86e-11	7.89e-14	-15.32	4.21e-13	4.84e-16	-13.72	1.67e-11	1.92e-14	-1.03	2	3	1	0	3	0.17	0	1	3	5.19	2
CCCCCCCCCC[N+]1=CC=CC(CN(CC2=C[N+](CCCCCCCCCC)=CC=C2)CC3=C[N+](CCCCCCCCCC)=CC=C3)=C1.[Br-].[Br-].[Br-]		953.9	55	18	0.69	33	1	0	260.24	14.88	-21.64	18.14	2.73	7.39	13.5	4.03	-15.25	5.41e-13	5.67e-16	-18.69	1.96e-16	2.05e-19	-16.02	9.03e-14	9.46e-17	0.76	2	3	1	0	3	0.17	0	1	3	5.99	0.5
CCCCCCCCCCC[N+]1=CC=CC(CN(CC2=C[N+](CCCCCCCCCCC)=CC=C2)CC3=C[N+](CCCCCCCCCCC)=CC=C3)=C1.[Br-].[Br-].[Br-]		995.98	58	18	0.71	36	1	0	274.66	14.88	-20.55	19.77	3.9	7.84	14.79	5.15	-16.32	4.73e-14	4.74e-17	-20.38	4.16e-18	4.18e-21	-17.17	6.69e-15	6.71e-18	1.66	2	3	1	0	3	0.17	0	1	3	6.39	0.5
CCCCCCCCCCCC[N+]1=CC=CC(CN(CC2=C[N+](CCCCCCCCCCCC)=CC=C2)CC3=C[N+](CCCCCCCCCCCC)=CC=C3)=C1.[Br-].[Br-].[Br-]		1038.06	61	18	0.72	39	1	0	289.08	14.88	-19.32	21.39	5.07	8.29	16.09	6.31	-17.4	4.17e-15	4.02e-18	-22.06	9.04e-20	8.71e-23	-18.32	4.96e-16	4.78e-19	2.55	2	3	1	0	3	0.17	0	1	3	6.81	1
CCCCCCCCCCCCC[N+]1=CC=CC(CN(CC2=C[N+](CCCCCCCCCCCCC)=CC=C2)CC3=C[N+](CCCCCCCCCCCCC)=CC=C3)=C1.[Br-].[Br-].[Br-]		1080.13	64	18	0.74	42	1	0	303.5	14.88	-18.72	23.02	6.24	8.72	17.39	7.33	-18.48	3.61e-16	3.35e-19	-23.75	1.91e-21	1.77e-24	-19.47	3.69e-17	3.42e-20	3.46	2	4	1	1	3	0.17	0	1	3	7.22	1
CCCCCCCCCCCCCC[N+]1=CC=CC(CN(CC2=C[N+](CCCCCCCCCCCCCC)=CC=C2)CC3=C[N+](CCCCCCCCCCCCCC)=CC=C3)=C1.[Br-].[Br-].[Br-]		1122.21	67	18	0.75	45	1	0	317.92	14.88	-19.99	24.64	7.41	9.15	18.7	7.98	-19.55	3.16e-17	2.82e-20	-25.43	4.14e-23	3.69e-26	-20.61	2.76e-18	2.46e-21	4.35	2	4	1	1	3	0.17	0	1	3	7.64	2
CCCCCCCCCCCCCCCC[N+]1=CC=CC(CN(CC2=C[N+](CCCCCCCCCCCCCCCC)=CC=C2)CC3=C[N+](CCCCCCCCCCCCCCCC)=CC=C3)=C1.[Br-].[Br-].[Br-]
CCCCCCCCCCCCCCCCCC[N+]1=CC=CC(CN(CC2=C[N+](CCCCCCCCCCCCCCCCCC)=CC=C2)CC3=C[N+](CCCCCCCCCCCCCCCCCC)=CC=C3)=C1.[Br-].[Br-].[Br-]
CCCCCCCCCC[N+]1=CC=C(CN(CC2=CC=[N+](C=C2)CCCCCCCCCC)CC3=CC=[N+](C=C3)CCCCCCCCCC)C=C1.[Br-].[Br-].[Br-]		953.9	55	18	0.69	33	1	0	260.24	14.88	-19.69	18.14	2.73	7.39	13.5	4.41	-15.25	5.41e-13	5.67e-16	-18.69	1.96e-16	2.05e-19	-16.02	9.03e-14	9.46e-17	0.76	2	3	1	0	3	0.17	0	1	3	5.86	0.5
CCCCCCCCCCCC[N+]1=CC=C(CN(CC2=CC=[N+](C=C2)CCCCCCCCCCCC)CC3=CC=[N+](C=C3)CCCCCCCCCCCC)C=C1.[Br-].[Br-].[Br-]		1038.06	61	18	0.72	39	1	0	289.08	14.88	-18.79	21.39	5.07	8.29	16.09	6.41	-17.4	4.17e-15	4.02e-18	-22.06	9.04e-20	8.71e-23	-18.32	4.96e-16	4.78e-19	2.55	2	3	1	0	3	0.17	0	1	3	6.68	2
CCCCCCCCCCCCC[N+]1=CC=C(CN(CC2=CC=[N+](C=C2)CCCCCCCCCCCCC)CC3=CC=[N+](C=C3)CCCCCCCCCCCCC)C=C1.[Br-].[Br-].[Br-]		1080.13	64	18	0.74	42	1	0	303.5	14.88	-18.91	23.02	6.24	8.72	17.39	7.29	-18.48	3.61e-16	3.35e-19	-23.75	1.91e-21	1.77e-24	-19.47	3.69e-17	3.42e-20	3.46	2	4	1	1	3	0.17	0	1	3	7.09	4
CCCCCCOC(C[N+]1=CC=C(CCCC2=CC=[N+](CC(OCCCCCC)=O)C=C2)C=C1)=O.[Br-].[Br-]
CCCCCCCOC(C[N+]1=CC=C(CCCC2=CC=[N+](CC(OCCCCCCC)=O)C=C2)C=C1)=O.[Br-].[Br-]
O=C(C[N+]1=CC=C(CCCC2=CC=[N+](CC(OCCCCCCCC)=O)C=C2)C=C1)OCCCCCCCC.[Br-].[Br-]
O=C(C[N+]1=CC=C(CCCC2=CC=[N+](CC(OCCCCCCCCC)=O)C=C2)C=C1)OCCCCCCCCC.[Br-].[Br-]		728.64	43	12	0.66	26	4	0	189.26	60.36	-8.5	12.7	1.03	5.09	9.25	3.91	-10.85	1.03e-08	1.42e-11	-14	7.33e-12	1.01e-14	-10.92	8.82e-09	1.21e-11	-1.73	2	3	1	0	3	0.17	0	2	3	4.79	8
O=C(C[N+]1=CC=C(CCCC2=CC=[N+](CC(OCCCCCCCCCC)=O)C=C2)C=C1)OCCCCCCCCCC.[Br-].[Br-]		756.69	45	12	0.68	28	4	0	198.87	60.36	-9.59	13.79	1.81	5.43	10.11	4.31	-11.57	2.04e-09	2.7e-12	-15.13	5.63e-13	7.44e-16	-11.69	1.54e-09	2.04e-12	-1.12	2	3	1	0	3	0.17	0	2	3	5.05	4
O=C(C[N+]1=CC=C(CCCC2=CC=[N+](CC(OCCCCCCCCCCCC)=O)C=C2)C=C1)OCCCCCCCCCCCC.[Br-].[Br-]		812.8	49	12	0.71	32	4	0	218.1	60.36	-9.33	15.95	3.37	6.1	11.83	5.58	-13	8.18e-11	1.01e-13	-17.37	3.47e-15	4.27e-18	-13.23	4.76e-11	5.86e-14	0.07	2	3	1	0	3	0.17	0	2	3	5.57	16
O=C(C[N+]1=CC=C(CCCC2=CC=[N+](CC(OCCCCCCCCCCCCCC)=O)C=C2)C=C1)OCCCCCCCCCCCCCC.[Br-].[Br-]
O=C(C[N+]1=CC=C(CN(CC2=CC=[N+](C=C2)CC(OCCCCCC)=O)CC3=CC=[N+](C=C3)CC(OCCCCCC)=O)C=C1)OCCCCCC.[Br-].[Br-].[Br-]
O=C(C[N+]1=CC=C(CN(CC2=CC=[N+](C=C2)CC(OCCCCCCC)=O)CC3=CC=[N+](C=C3)CC(OCCCCCCC)=O)C=C1)OCCCCCCC.[Br-].[Br-].[Br-]
O=C(C[N+]1=CC=C(CN(CC2=CC=[N+](C=C2)CC(OCCCCCCCC)=O)CC3=CC=[N+](C=C3)CC(OCCCCCCCC)=O)C=C1)OCCCCCCCC.[Br-].[Br-].[Br-]		1043.84	61	18	0.62	36	7	0	264.09	93.78	-20.73	15.16	-0.98	4.83	10.86	1.83	-13.7	2.06e-11	1.97e-14	-17.25	5.84e-15	5.6e-18	-13.74	1.91e-11	1.83e-14	-1.9	2	4	1	0	3	0.17	0	2	3	6.32	8
O=C(C[N+]1=CC=C(CN(CC2=CC=[N+](C=C2)CC(OCCCCCCCCC)=O)CC3=CC=[N+](C=C3)CC(OCCCCCCCCC)=O)C=C1)OCCCCCCCCC.[Br-].[Br-].[Br-]		1085.92	64	18	0.65	39	7	0	278.51	93.78	-20.15	16.78	0.19	5.29	12.16	2.85	-14.78	1.81e-12	1.67e-15	-18.93	1.27e-16	1.17e-19	-14.88	1.43e-12	1.32e-15	-1.01	2	3	1	0	3	0.17	0	2	3	6.73	8
O=C(C[N+]1=CC=C(CN(CC2=CC=[N+](C=C2)CC(OCCCCCCCCCC)=O)CC3=CC=[N+](C=C3)CC(OCCCCCCCCCC)=O)C=C1)OCCCCCCCCCC.[Br-].[Br-].[Br-]		1128	67	18	0.67	42	7	0	292.93	93.78	-20.5	18.41	1.36	5.73	13.46	3.69	-15.86	1.56e-13	1.38e-16	-20.62	2.68e-18	2.37e-21	-16.02	1.06e-13	9.44e-17	-0.11	2	3	1	0	3	0.17	0	2	3	7.14	4
O=C(C[N+]1=CC=C(CN(CC2=CC=[N+](C=C2)CC(OCCCCCCCCCCCC)=O)CC3=CC=[N+](C=C3)CC(OCCCCCCCCCCCC)=O)C=C1)OCCCCCCCCCCCC.[Br-].[Br-].[Br-]		1212.16	73	18	0.7	48	7	0	321.77	93.78	-18.45	21.66	3.7	6.59	16.07	5.91	-18.02	1.17e-15	9.65e-19	-24	1.22e-21	1.01e-24	-18.31	5.99e-16	4.94e-19	1.68	2	3	1	0	3	0.17	0	2	3	7.98	8
O=C(C[N+]1=CC=C(CN(CC2=CC=[N+](C=C2)CC(OCCCCCCCCCCCCCC)=O)CC3=CC=[N+](C=C3)CC(OCCCCCCCCCCCCCC)=O)C=C1)OCCCCCCCCCCCCCC.[Br-].[Br-].[Br-]
C[N+](CC(OCCCCCC)=O)(CC1=CC=CC=C1)C.[Br-]
C[N+](C)(CC(OCCCCCCC)=O)CC1=CC=CC=C1.[Br-]
C[N+](C)(CC(OCCCCCCCC)=O)CC1=CC=CC=C1.[Br-]
C[N+](C)(CC(OCCCCCCCCC)=O)CC1=CC=CC=C1.[Br-]
C[N+](C)(CC(OCCCCCCCCCC)=O)CC1=CC=CC=C1.[Br-]
C[N+](C)(CC(OCCCCCCCCCCCC)=O)CC1=CC=CC=C1.[Br-]		442.47	27	6	0.7	16	2	0	120.91	26.3	-2.32	8.25	2.58	1.25	3.68	2.69	-6.89	5.71e-05	1.29e-07	-8.66	9.58e-07	2.17e-09	-8.52	1.35e-06	3.04e-09	-3.14	0	0	1	0	2	0.55	0	1	3	3.08	2
C[N+](C)(CC(OCCCCCCCCCCCCCC)=O)CC1=CC=CC=C1.[Br-]		470.53	29	6	0.72	18	2	0	130.52	26.3	-1.55	9.33	3.36	1.66	4.53	3.46	-7.6	1.18e-05	2.51e-08	-9.79	7.72e-08	1.64e-10	-9.3	2.33e-07	4.95e-10	-2.55	0	2	1	0	2	0.55	0	1	3	3.32	1
C[N+](CC(OCCCCCC)=O)(CC[N+](CC(OCCCCCC)=O)(C)C)C.[Br-].[Br-]
C[N+](CC(OCCCCCCC)=O)(CC[N+](CC(OCCCCCCC)=O)(C)C)C.[Br-].[Br-]
C[N+](CC(OCCCCCCCC)=O)(CC[N+](CC(OCCCCCCCC)=O)(C)C)C.[Br-].[Br-]		618.53	34	0	0.92	23	4	0	152.27	52.6	-12.43	8.95	-1.05	-3.03	1.09	-1.29	-7.8	9.91e-06	1.6e-08	-9.94	7.05e-08	1.14e-10	-8.85	8.84e-07	1.43e-09	-3.72	1	4	1	0	3	0.55	0	2	3	4.24	32
C[N+](CC(OCCCCCCCCC)=O)(CC[N+](CC(OCCCCCCCCC)=O)(C)C)C.[Br-].[Br-]		646.58	36	0	0.93	25	4	0	161.88	52.6	-12.05	10.03	-0.27	-2.65	1.96	-0.59	-8.52	1.96e-06	3.04e-09	-11.06	5.58e-09	8.63e-12	-9.62	1.53e-07	2.37e-10	-3.12	1	3	1	0	3	0.55	0	2	3	4.49	2
C[N+](CC(OCCCCCCCCCC)=O)(CC[N+](CC(OCCCCCCCCCC)=O)(C)C)C.[Br-].[Br-]		674.63	38	0	0.93	27	4	0	171.5	52.6	-11.67	11.12	0.52	-2.27	2.84	0.11	-9.25	3.83e-07	5.67e-10	-12.2	4.31e-10	6.38e-13	-10.4	2.67e-08	3.96e-11	-2.52	1	3	1	0	3	0.55	0	2	3	4.74	4
C[N+](CC(OCCCCCCCCCCCC)=O)(CC[N+](CC(OCCCCCCCCCCCC)=O)(C)C)C.[Br-].[Br-]		730.74	42	0	0.94	31	4	0	190.72	52.6	-11.5	13.28	2.08	-1.55	4.6	1.38	-10.69	1.49e-08	2.04e-11	-14.44	2.67e-12	3.66e-15	-11.95	8.16e-10	1.12e-12	-1.33	1	3	1	0	3	0.55	0	2	3	5.26	16
C[N+](CC(OCCCCCCCCCCCCCC)=O)(CC[N+](CC(OCCCCCCCCCCCCCC)=O)(C)C)C.[Br-].[Br-]
CCCCCCOC(C[N+](CCC[N+](C)(CCC[N+](C)(CC(OCCCCCC)=O)C)CC(OCCCCCC)=O)(C)C)=O.[Br-].[Br-].[Br-]
CCCCCCCOC(C[N+](CCC[N+](C)(CCC[N+](C)(CC(OCCCCCCC)=O)C)CC(OCCCCCCC)=O)(C)C)=O.[Br-].[Br-].[Br-]		912.75	50	0	0.92	35	6	0	222.54	78.9	-24.59	12.4	-2.08	-5.94	1.57	-3.73	-11	9.1e-09	9.98e-12	-14.08	7.67e-12	8.4e-15	-12.74	1.68e-10	1.84e-13	-3.06	1	4	1	0	3	0.55	0	2	3	5.95	32
CCCCCCCCOC(C[N+](CCC[N+](C)(CCC[N+](C)(CC(OCCCCCCCC)=O)C)CC(OCCCCCCCC)=O)(C)C)=O.[Br-].[Br-].[Br-]		954.83	53	0	0.93	38	6	0	236.96	78.9	-23.01	14.03	-0.91	-5.45	2.89	-2.49	-12.09	7.75e-10	8.11e-13	-15.77	1.63e-13	1.71e-16	-13.89	1.24e-11	1.29e-14	-2.16	1	4	1	0	3	0.55	0	2	3	6.35	8
CCCCCCCCCOC(C[N+](CCC[N+](C)(CCC[N+](C)(CC(OCCCCCCCCC)=O)C)CC(OCCCCCCCCC)=O)(C)C)=O.[Br-].[Br-].[Br-]		996.91	56	0	0.93	41	6	0	251.38	78.9	-22.31	15.65	0.26	-4.97	4.21	-1.43	-13.17	6.67e-11	6.69e-14	-17.45	3.55e-15	3.56e-18	-15.04	9.13e-13	9.16e-16	-1.27	1	3	1	0	3	0.55	0	2	3	6.76	4
O=C(OCCCCCCCCCC)C[N+](CCC[N+](C)(CCC[N+](C)(CC(OCCCCCCCCCC)=O)C)CC(OCCCCCCCCCC)=O)(C)C.[Br-].[Br-].[Br-]		1038.99	59	0	0.94	44	6	0	265.8	78.9	-23.69	17.28	1.43	-4.5	5.53	-0.79	-14.26	5.66e-12	5.44e-15	-19.14	7.53e-17	7.25e-20	-16.18	6.79e-14	6.53e-17	-0.37	1	3	1	0	3	0.55	0	2	3	7.17	4
O=C(OCCCCCCCCCCCC)C[N+](CCC[N+](C)(CCC[N+](C)(CC(OCCCCCCCCCCCC)=O)C)CC(OCCCCCCCCCCCC)=O)(C)C.[Br-].[Br-].[Br-]		1123.15	65	0	0.94	50	6	0	294.64	78.9	-21.72	20.53	3.77	-3.6	8.18	1.43	-16.44	4.1e-14	3.65e-17	-22.51	3.45e-20	3.08e-23	-18.47	3.77e-16	3.36e-19	1.43	1	3	1	0	3	0.55	0	2	3	8.01	4
O=C(OCCCCCCCCCCCCCC)C[N+](CCC[N+](C)(CCC[N+](C)(CC(OCCCCCCCCCCCCCC)=O)C)CC(OCCCCCCCCCCCCCC)=O)(C)C.[Br-].[Br-].[Br-]		1207.31	71	0	0.95	56	6	0	323.49	78.9	-21.2	23.78	6.11	-2.73	10.83	3.36	-18.61	2.96e-16	2.45e-19	-25.88	1.57e-23	1.3e-26	-20.75	2.12e-18	1.76e-21	3.22	1	4	1	1	3	0.55	0	2	3	8.86	63
O=C(C[N+]1(CCN(CC1)CC[N+](CC(OCCCCCC)=O)(C)C)C)OCCCCCC.[Br-].[Br-]
O=C(C[N+]1(CCN(CC1)CC[N+](CC(OCCCCCCC)=O)(C)C)C)OCCCCCCC.[Br-].[Br-]
O=C(C[N+]1(CCN(CC1)CC[N+](CC(OCCCCCCCC)=O)(C)C)C)OCCCCCCCC.[Br-].[Br-]
O=C(C[N+]1(CCN(CC1)CC[N+](CC(OCCCCCCCCC)=O)(C)C)C)OCCCCCCCCC.[Br-].[Br-]		701.66	40	0	0.94	25	5	0	186.49	55.84	-8.94	9.85	-1.34	-3.28	1.92	-0.36	-8.75	1.26e-06	1.8e-09	-10.95	7.96e-09	1.13e-11	-9.62	1.69e-07	2.4e-10	-3.59	1	4	1	0	3	0.55	0	2	3	4.94	4
O=C(C[N+]1(CCN(CC1)CC[N+](CC(OCCCCCCCCCC)=O)(C)C)C)OCCCCCCCCCC.[Br-].[Br-]		729.71	42	0	0.94	27	5	0	196.11	55.84	-10.79	10.93	-0.56	-2.92	2.78	-0.11	-9.47	2.48e-07	3.4e-10	-12.07	6.27e-10	8.59e-13	-10.39	2.95e-08	4.05e-11	-2.99	1	4	1	0	3	0.55	0	2	3	5.2	2
O=C(C[N+]1(CCN(CC1)CC[N+](CC(OCCCCCCCCCCCC)=O)(C)C)C)OCCCCCCCCCCCC.[Br-].[Br-]		785.82	46	0	0.95	31	5	0	215.34	55.84	-9.44	13.09	1	-2.22	4.52	1.39	-10.91	9.61e-09	1.22e-11	-14.31	3.87e-12	4.93e-15	-11.94	9.08e-10	1.16e-12	-1.8	1	3	1	0	3	0.55	0	2	3	5.72	8
O=C(C[N+]1(CCN(CC1)CC[N+](CC(OCCCCCCCCCCCCCC)=O)(C)C)C)OCCCCCCCCCCCCCC.[Br-].[Br-]
CCCCCCOC(C[N+](CCCN(CCC[N+](C)(CC(OCCCCCC)=O)C)CCC[N+](C)(CC(OCCCCCC)=O)C)(C)C)=O.[Br-].[Br-].[Br-]
CCCCCCCOC(C[N+](CCCN(CCC[N+](C)(CC(OCCCCCCC)=O)C)CCC[N+](C)(CC(OCCCCCCC)=O)C)(C)C)=O.[Br-].[Br-].[Br-]
CCCCCCCCOC(C[N+](CCCN(CCC[N+](C)(CC(OCCCCCCCC)=O)C)CCC[N+](C)(CC(OCCCCCCCC)=O)C)(C)C)=O.[Br-].[Br-].[Br-]		1025.96	58	0	0.93	42	7	0	259.08	82.14	-20.61	14.42	-0.59	-5.58	3.45	-1.78	-12.51	3.14e-10	3.07e-13	-16.24	5.91e-14	5.76e-17	-14.72	1.97e-12	1.92e-15	-2.32	1	4	1	0	3	0.55	0	2	3	6.99	2
CCCCCCCCCOC(C[N+](CCCN(CCC[N+](C)(CC(OCCCCCCCCC)=O)C)CCC[N+](C)(CC(OCCCCCCCCC)=O)C)(C)C)=O.[Br-].[Br-].[Br-]		1068.03	61	0	0.94	45	7	0	273.51	82.14	-18.09	16.05	0.58	-5.12	4.78	-0.36	-13.6	2.66e-11	2.49e-14	-17.93	1.25e-15	1.17e-18	-15.86	1.47e-13	1.38e-16	-1.42	1	3	1	0	3	0.55	0	2	3	7.4	2
O=C(OCCCCCCCCCC)C[N+](CCCN(CCC[N+](C)(CC(OCCCCCCCCCC)=O)C)CCC[N+](C)(CC(OCCCCCCCCCC)=O)C)(C)C.[Br-].[Br-].[Br-]		1110.11	64	0	0.94	48	7	0	287.93	82.14	-17.95	17.67	1.75	-4.67	6.1	0.58	-14.69	2.28e-12	2.06e-15	-19.61	2.71e-17	2.44e-20	-17	1.1e-14	9.89e-18	-0.53	1	3	1	0	3	0.55	0	2	3	7.82	2
O=C(OCCCCCCCCCCCC)C[N+](CCCN(CCC[N+](C)(CC(OCCCCCCCCCCCC)=O)C)CCC[N+](C)(CC(OCCCCCCCCCCCC)=O)C)(C)C.[Br-].[Br-].[Br-]
O=C(OCCCCCCCCCCCCCC)C[N+](CCCN(CCC[N+](C)(CC(OCCCCCCCCCCCCCC)=O)C)CCC[N+](C)(CC(OCCCCCCCCCCCCCC)=O)C)(C)C.[Br-].[Br-].[Br-]		1278.43	76	0	0.95	60	7	0	345.61	82.14	-17.07	24.17	6.43	-2.94	11.4	4.4	-19.03	1.18e-16	9.26e-20	-26.36	5.61e-24	4.39e-27	-21.56	3.49e-19	2.73e-22	3.06	1	4	1	1	3	0.55	0	2	3	9.53	125
C[N+](C)(CC(NCCCCCCCCCC)=O)CC1=CC=CC=C1.[Br-]		413.44	25	6	0.67	14	1	1	113.01	29.1	-2.59	6.59	1.37	0.42	2.51	1.66	-5.81	0.000642	1.55e-06	-7	4.13e-05	9.98e-08	-8.04	3.79e-06	9.16e-09	-4.14	0	0	1	0	1	0.55	0	1	3	2.51	8
C[N+](C)(CC(NCCCCCCCCCCCCC)=O)CC[N+](C)(CC(NCCCCCCCCCCCCC)=O)C.[Br-].[Br-]		756.82	44	0	0.94	33	2	2	203.77	58.2	-10.74	13.22	2	-2.02	4.84	1.46	-10.68	1.57e-08	2.08e-11	-14.49	2.44e-12	3.22e-15	-13.35	3.38e-11	4.47e-14	-1.53	1	3	1	0	3	0.55	0	1	3	5.22	1
O=C(NCCCCCCCCCC)C[N+](CCC[N+](C)(CCC[N+](C)(CC(NCCCCCCCCCC)=O)C)CC(NCCCCCCCCCC)=O)(C)C.[Br-].[Br-].[Br-]		1036.04	59	0	0.94	44	3	3	270.95	87.3	-24.02	15.55	0.15	-5.72	4.57	-1.89	-13.16	7.23e-11	6.98e-14	-17.52	3.12e-15	3.01e-18	-17.12	7.81e-15	7.53e-18	-1.58	1	3	1	0	3	0.55	0	1	3	7.02	1
O=C(C[N+]1(CCN(CC1)CC[N+](CC(NCCCCCCCCCC)=O)(C)C)C)NCCCCCCCCCC.[Br-].[Br-]		727.74	42	0	0.94	27	3	2	199.54	61.44	-11.01	9.78	-1.41	-3.73	2.14	-0.85	-8.73	1.35e-06	1.86e-09	-10.99	7.44e-09	1.02e-11	-11.02	6.98e-09	9.59e-12	-3.8	1	4	1	0	3	0.55	0	1	3	4.87	0.5
O=C(NCCCCCCCCCC)C[N+](CCCN(CCC[N+](C)(CC(NCCCCCCCCCC)=O)C)CCC[N+](C)(CC(NCCCCCCCCCC)=O)C)(C)C.[Br-].[Br-].[Br-]		1107.16	64	0	0.94	48	4	3	293.08	90.54	-18.76	15.95	0.47	-5.88	5.14	-0.62	-13.58	2.88e-11	2.6e-14	-18	1.1e-15	9.91e-19	-17.94	1.26e-15	1.14e-18	-1.73	1	3	1	0	3	0.55	0	1	3	7.68	1
C[N+](C)(CCCN(C)CCC[N+](CCCCCCCC)(C)C)CCCCCCCC.[Cl-].[Cl-]
C[N+](CCCCCCCCCC)(C)CCCN(CCC[N+](C)(CCCCCCCCCC)C)C.[Cl-].[Cl-]		554.81	36	0	1	26	1	0	170.48	3.24	-8.57	11.69	2.14	-1.15	3.79	1.58	-8.93	6.54e-07	1.18e-09	-11.75	9.87e-10	1.78e-12	-11.59	1.42e-09	2.56e-12	-1.38	1	3	1	0	2	0.55	0	1	3	4.5	2
C[N+](CCCCCCCCCCC)(C)CCCN(CCC[N+](C)(CCCCCCCCCCC)C)C.[Cl-].[Cl-]		582.86	38	0	1	28	1	0	180.1	3.24	-8.09	12.77	2.92	-0.79	4.67	2.3	-9.65	1.3e-07	2.23e-10	-12.87	7.85e-11	1.35e-13	-12.37	2.49e-10	4.27e-13	-0.79	1	3	1	0	2	0.55	0	1	3	4.76	0.5
C[N+](CCCCCCCCCCCC)(C)CCCN(CCC[N+](C)(CCCCCCCCCCCC)C)C.[Cl-].[Cl-]		610.91	40	0	1	30	1	0	189.71	3.24	-8.34	13.86	3.7	-0.43	5.55	2.87	-10.38	2.55e-08	4.17e-11	-14	6.08e-12	9.96e-15	-13.15	4.36e-11	7.14e-14	-0.19	1	3	1	0	3	0.55	0	1	3	5.02	1
C[N+](CCCCCCCCCCCCCC)(C)CCCN(CCC[N+](C)(CCCCCCCCCCCCCC)C)C.[Cl-].[Cl-]		667.02	44	0	1	34	1	0	208.94	3.24	-6.82	16.02	5.26	0.26	7.32	4.41	-11.82	1e-09	1.5e-12	-16.24	3.81e-14	5.71e-17	-14.69	1.35e-12	2.03e-15	1.01	1	3	1	0	3	0.55	0	1	3	5.55	1
CCCCCCCCCCCC[N+](C)(CCN(CCN(CC[N+](C)(CCCCCCCCCCCC)C)C)C)C.[Cl-].[Cl-]		639.95	42	0	1	31	2	0	197.41	6.48	-7.73	13.18	2.85	-1.11	4.8	2.4	-10.07	5.51e-08	8.61e-11	-13.36	2.77e-11	4.32e-14	-12.83	9.4e-11	1.47e-13	-0.85	1	3	1	0	3	0.55	0	1	3	5.26	0.5
CCCCCCCCCCCC[N+](C)(CCC[N+](CC=C)(CCC[N+](CCCCCCCCCCCC)(C)C)C)C.[Cl-].[Br-].[Cl-]		731.89	44	0	0.95	32	0	0	212.06	0	-22.43	15.48	1.41	-3.48	4.12	-0.98	-12.02	7.02e-10	9.59e-13	-15.61	1.78e-13	2.43e-16	-14.66	1.59e-12	2.17e-15	0.23	1	3	1	0	3	0.55	0	2	3	5.77	0.5
CCCCCCCCCCCC[N+](C)(CCC[N+](CC1=CC=CC=C1)(CCC[N+](CCCCCCCCCCCC)(C)C)C)C.[Cl-].[Br-].[Cl-]		781.95	48	6	0.86	32	0	0	227.41	0	-24.04	16.34	2.27	-3.03	4.86	-0.72	-12.96	8.52e-11	1.09e-13	-16.51	2.43e-14	3.11e-17	-16.67	1.68e-14	2.15e-17	0.53	1	3	1	0	3	0.55	0	1	3	5.45	1
C[N+](CCN1CC[N+](CC1)(C)CCCCCCCC)(C)CCCCCCCC.[Cl-].[Cl-]
C[N+](CCN1CC[N+](CC1)(C)CCCCCCCCCC)(C)CCCCCCCCCC.[Cl-].[Cl-]		524.74	34	0	1	21	1	0	168.16	3.24	-8.72	10.75	0.35	-1.92	2.78	0.65	-8.48	1.74e-06	3.31e-09	-10.77	8.82e-09	1.68e-11	-10.34	2.4e-08	4.58e-11	-1.87	1	3	1	0	2	0.55	0	1	3	4.25	2
C[N+](CCN1CC[N+](CC1)(C)CCCCCCCCCCC)(C)CCCCCCCCCCC.[Cl-].[Cl-]		552.79	36	0	1	23	1	0	177.78	3.24	-8.32	11.83	1.13	-1.54	3.64	1.35	-9.2	3.47e-07	6.28e-10	-11.9	7.04e-10	1.27e-12	-11.12	4.2e-09	7.6e-12	-1.27	1	3	1	0	2	0.55	0	1	3	4.5	0.5
C[N+](C)(CCCCCCCCCCCC)CCN1CC[N+](C)(CCCCCCCCCCCC)CC1.[Cl-].[Cl-]
C[N+](CCN1CC[N+](CC1)(C)CCCCCCCCCCCCCC)(C)CCCCCCCCCCCCCC.[Cl-].[Cl-]		636.95	42	0	1	29	1	0	206.62	3.24	-7.3	15.08	3.47	-0.47	6.24	3.4	-11.38	2.68e-09	4.21e-12	-15.27	3.44e-13	5.4e-16	-13.45	2.27e-11	3.56e-14	0.52	1	3	1	0	3	0.55	0	1	3	5.28	1
C[N+](CCCCCCCCCCC)(C)CCN(CC[N+](CCCCCCCCCCC)(C)C)CC[N+](C)(CCCCCCCCCCC)C.[Cl-].[Cl-].[Cl-]		802.65	52	0	1	39	1	0	246.01	3.24	-21.43	17.95	3.12	-3.13	6.03	0.51	-13.55	2.26e-11	2.81e-14	-18.25	4.56e-16	5.68e-19	-17	8.01e-15	9.98e-18	1.55	1	3	1	0	3	0.55	0	1	3	6.56	16
CCCCCCCCCC[N+](C)(CCCN(CCC[N+](C)(CCCCCCCCCC)C)CCC[N+](C)(CCCCCCCCCC)C)C.[Cl-].[Cl-].[Cl-]		802.65	52	0	1	39	1	0	246.01	3.24	-19.09	17.4	3.12	-3.13	6.03	0.86	-13.2	5.01e-11	6.25e-14	-17.68	1.7e-15	2.11e-18	-17	8.01e-15	9.98e-18	1.16	1	3	1	0	3	0.55	0	1	3	6.54	1
CCCCCCCCCCC[N+](C)(CCCN(CCC[N+](C)(CCCCCCCCCCC)C)CCC[N+](C)(CCCCCCCCCCC)C)C.[Cl-].[Cl-].[Cl-]		844.73	55	0	1	42	1	0	260.43	3.24	-17.55	19.03	4.29	-2.66	7.35	2.09	-14.29	4.29e-12	5.08e-15	-19.37	3.63e-17	4.3e-20	-18.15	5.97e-16	7.06e-19	2.06	1	3	1	0	3	0.55	0	1	3	6.96	0.5
C[N+](CCCN(CCC[N+](CCCCCCCCCCCC)(C)C)CCC[N+](CCCCCCCCCCCC)(C)C)(C)CCCCCCCCCCCC.[Cl-].[Cl-].[Cl-]
C[N+]1(CCC(CN(CC2=C[N+](CCCCCCCCCC)=CC=C2)CC3=C[N+](CCCCCCCCCC)=CC=C3)CC1)CCCCCCCCCC.[Br-].[Br-].[Br-]		973.97	56	12	0.8	33	1	0	271.56	11	-20.43	18.45	2.87	4.09	11.13	3.22	-15.48	3.21e-13	3.29e-16	-18.93	1.15e-16	1.18e-19	-16.27	5.23e-14	5.37e-17	0.86	1	3	1	0	3	0.55	0	2	3	7.17	0.5
C[N+]1(CCCCCCCCCCC)CCC(CC1)CN(CC2=C[N+](CCCCCCCCCCC)=CC=C2)CC3=C[N+](CCCCCCCCCCC)=CC=C3.[Br-].[Br-].[Br-]		1016.05	59	12	0.81	36	1	0	285.98	11	-21.41	20.08	4.04	4.54	12.43	3.93	-16.56	2.77e-14	2.73e-17	-20.62	2.44e-18	2.4e-21	-17.42	3.87e-15	3.81e-18	1.76	2	3	1	0	3	0.17	0	2	3	7.58	0.5
C[N+]1(CCCCCCCCCCCC)CCC(CC1)CN(CC2=C[N+](CCCCCCCCCCCC)=CC=C2)CC3=C[N+](CCCCCCCCCCCC)=CC=C3.[Br-].[Br-].[Br-]		1058.13	62	12	0.82	39	1	0	300.4	11	-20.34	21.7	5.21	4.98	13.72	5.06	-17.64	2.42e-15	2.29e-18	-22.3	5.3e-20	5.01e-23	-18.57	2.88e-16	2.72e-19	2.65	2	3	1	0	3	0.17	0	2	3	7.99	1
C[N+](CCCCCCCCCC)(CC1=CN=CC=C1)C.[I-]
C[N+](CCCCCCCCCCCC)(CC1=CN=CC=C1)C.[I-]		432.43	23	6	0.75	13	1	0	112.9	12.89	1.75	1.97	2.43	0.48	3.13	1.95	-3.1	0.346	0.000799	-1.87	5.89	0.0136	-8.09	3.56e-06	8.22e-09	-7.54	0	0	1	0	0	0.55	0	2	2	2.64	63
C[N+](CCCCCCCCCCCCCC)(CC1=CN=CC=C1)C.[I-]
C[N+](CCCCCCCCCCCCCCCC)(CC1=CN=CC=C1)C.[I-]		488.53	27	6	0.79	17	1	0	132.12	12.89	2.66	4.14	3.99	1.32	4.82	3.39	-4.52	0.0148	3.02e-05	-4.12	0.0372	7.62e-05	-9.67	1.04e-07	2.14e-10	-6.34	0	3	1	0	1	0.55	0	2	3	3.11	2
C[N+](CCCCCCCC)(CC1=C[N+](CCCCCCCC)=CC=C1)C.[Br-].[Br-]
C[N+](CCCCCCCCCC)(CC1=C[N+](CCCCCCCCCC)=CC=C1)C.[Br-].[Br-]		578.55	32	6	0.82	20	0	0	156.17	3.88	-10.88	11.71	1.69	2.3	5.84	2.13	-9.62	1.38e-07	2.38e-10	-11.78	9.51e-10	1.64e-12	-10.4	2.29e-08	3.95e-11	-1.52	1	3	1	0	2	0.55	0	2	3	3.78	2
C[N+](CCCCCCCCCCC)(CC1=C[N+](CCCCCCCCCCC)=CC=C1)C.[Br-].[Br-]		606.6	34	6	0.83	22	0	0	165.79	3.88	-11.29	12.79	2.47	2.67	6.71	2.67	-10.34	2.79e-08	4.6e-11	-12.9	7.55e-11	1.24e-13	-11.19	3.96e-09	6.53e-12	-0.92	1	3	1	0	3	0.55	0	2	3	4.03	2
C[N+](CCCCCCCCCCCC)(CC1=C[N+](CCCCCCCCCCCC)=CC=C1)C.[Br-].[Br-]		634.66	36	6	0.84	24	0	0	175.4	3.88	-10.43	13.88	3.25	3.04	7.57	3.46	-11.06	5.55e-09	8.74e-12	-14.04	5.84e-12	9.21e-15	-11.97	6.86e-10	1.08e-12	-0.32	1	3	1	0	3	0.55	0	2	3	4.28	2
C[N+](CCCCCCCCCCCCC)(CC1=C[N+](CCCCCCCCCCCCC)=CC=C1)C.[Br-].[Br-]		662.71	38	6	0.85	26	0	0	185.02	3.88	-9.8	14.96	4.03	3.39	8.44	4.2	-11.77	1.11e-09	1.68e-12	-15.16	4.62e-13	6.97e-16	-12.74	1.19e-10	1.8e-13	0.28	1	3	1	0	3	0.55	0	2	3	4.54	2
C[N+](CCCCCCCCCCCCCC)(CC1=C[N+](CCCCCCCCCCCCCC)=CC=C1)C.[Br-].[Br-]		690.76	40	6	0.86	28	0	0	194.63	3.88	-10.39	16.04	4.81	3.74	9.31	4.7	-12.49	2.23e-10	3.23e-13	-16.28	3.65e-14	5.28e-17	-13.52	2.08e-11	3.01e-14	0.87	1	3	1	0	3	0.55	0	2	3	4.8	2
C[N+](CCCCCCCCCCCCCCCC)(CC1=C[N+](CCCCCCCCCCCCCCCC)=CC=C1)C.[Br-].[Br-]		746.87	44	6	0.88	32	0	0	213.86	3.88	-9.44	18.21	6.37	4.42	11.05	6.12	-13.93	8.74e-12	1.17e-14	-18.53	2.21e-16	2.96e-19	-15.07	6.37e-13	8.53e-16	2.07	2	4	1	1	3	0.17	0	2	3	5.32	2
C[N+](CCCCCCCCCCCCCCCCCC)(CC1=C[N+](CCCCCCCCCCCCCCCCCC)=CC=C1)C.[Br-].[Br-]
C[N+](CCCCCCCCCC)(CC1=C[N+](CC(NCCCCCCCC)=O)=CC=C1)C.[I-].[Br-]		654.55	34	6	0.79	21	1	1	164.27	32.98	-7.5	10.03	0.02	0.98	4.66	1.64	-8.96	7.15e-07	1.09e-09	-10.65	1.46e-08	2.23e-11	-9.97	7e-08	1.07e-10	-3.17	1	3	1	0	3	0.55	0	3	3	4.13	2
C[N+](CCCCCCCCCC)(CC1=C[N+](CC(NCCCCCCCCC)=O)=CC=C1)C.[Br-].[I-]		668.57	35	6	0.79	22	1	1	169.08	32.98	-7.2	10.57	0.41	1.17	5.09	2.01	-9.32	3.21e-07	4.8e-10	-11.21	4.1e-09	6.13e-12	-10.36	2.91e-08	4.36e-11	-2.87	1	3	1	0	3	0.55	0	3	3	4.26	2
C[N+](CCCCCCCCCC)(CC1=C[N+](CC(NCCCCCCCCCC)=O)=CC=C1)C.[Br-].[I-]		682.6	36	6	0.8	23	1	1	173.88	32.98	-7.17	11.11	0.8	1.35	5.52	2.32	-9.68	1.44e-07	2.1e-10	-11.77	1.15e-09	1.69e-12	-10.75	1.21e-08	1.77e-11	-2.58	1	3	1	0	3	0.55	0	3	3	4.39	2
C[N+](CCCCCCCCCC)(CC1=C[N+](CC(NCCCCCCCCCCCC)=O)=CC=C1)C.[Br-].[I-]		710.65	38	6	0.81	25	1	1	183.5	32.98	-7.16	12.2	1.58	1.71	6.39	2.95	-10.4	2.84e-08	3.99e-11	-12.9	8.87e-11	1.25e-13	-11.53	2.1e-09	2.95e-12	-1.97	1	3	1	0	3	0.55	0	3	3	4.64	2
C[N+](CCCCCCCCCCCC)(CC1=C[N+](CC(NCCCCCCCC)=O)=CC=C1)C.[Br-].[I-]		682.6	36	6	0.8	23	1	1	173.88	32.98	-7.09	11.11	0.8	1.35	5.52	2.34	-9.68	1.44e-07	2.1e-10	-11.77	1.15e-09	1.69e-12	-10.75	1.21e-08	1.77e-11	-2.58	1	3	1	0	3	0.55	0	3	3	4.39	2
C[N+](CCCCCCCCCCCC)(CC1=C[N+](CC(NCCCCCCCCC)=O)=CC=C1)C.[Br-].[I-]		696.63	37	6	0.81	24	1	1	178.69	32.98	-6.52	11.65	1.19	1.53	5.96	2.76	-10.03	6.43e-08	9.23e-11	-12.33	3.24e-10	4.65e-13	-11.14	5.04e-09	7.23e-12	-2.28	1	3	1	0	3	0.55	0	3	3	4.51	2
C[N+](CCCCCCCCCCCC)(CC1=C[N+](CC(NCCCCCCCCCC)=O)=CC=C1)C.[Br-].[I-]		710.65	38	6	0.81	25	1	1	183.5	32.98	-7.34	12.2	1.58	1.71	6.39	2.91	-10.4	2.84e-08	3.99e-11	-12.9	8.87e-11	1.25e-13	-11.53	2.1e-09	2.95e-12	-1.97	1	3	1	0	3	0.55	0	3	3	4.64	4
C[N+](CCCCCCCCCCCC)(CC1=C[N+](CC(NCCCCCCCCCCCC)=O)=CC=C1)C.[Br-].[I-]		738.71	40	6	0.82	27	1	1	193.11	32.98	-6.49	13.28	2.36	2.07	7.26	3.69	-11.12	5.66e-09	7.67e-12	-14.02	6.98e-12	9.45e-15	-12.31	3.65e-10	4.94e-13	-1.38	1	3	1	0	3	0.55	0	3	3	4.9	4
C[N+](CCCCCCCCCCCCCC)(CC1=C[N+](CC(NCCCCCCCC)=O)=CC=C1)C.[Br-].[I-]		710.65	38	6	0.81	25	1	1	183.5	32.98	-7.76	12.2	1.58	1.71	6.39	2.83	-10.4	2.84e-08	3.99e-11	-12.9	8.87e-11	1.25e-13	-11.53	2.1e-09	2.95e-12	-1.97	1	3	1	0	3	0.55	0	3	3	4.64	2
C[N+](CCCCCCCCCCCCCC)(CC1=C[N+](CC(NCCCCCCCCC)=O)=CC=C1)C.[Br-].[I-]		710.65	38	6	0.81	25	1	1	183.5	32.98	-7.76	12.2	1.58	1.71	6.39	2.83	-10.4	2.84e-08	3.99e-11	-12.9	8.87e-11	1.25e-13	-11.53	2.1e-09	2.95e-12	-1.97	1	3	1	0	3	0.55	0	3	3	4.64	2
C[N+](CCCCCCCCCCCCCC)(CC1=C[N+](CC(NCCCCCCCCCC)=O)=CC=C1)C.[Br-].[I-]		738.71	40	6	0.82	27	1	1	193.11	32.98	-7.08	13.28	2.36	2.07	7.26	3.58	-11.12	5.66e-09	7.67e-12	-14.02	6.98e-12	9.45e-15	-12.31	3.65e-10	4.94e-13	-1.38	1	3	1	0	3	0.55	0	3	3	4.9	4
C[N+](CCCCCCCCCCCCCC)(CC1=C[N+](CC(NCCCCCCCCCCCC)=O)=CC=C1)C.[Br-].[I-]		766.76	42	6	0.83	29	1	1	202.73	32.98	-6.65	14.36	3.14	2.41	8.12	4.28	-11.83	1.13e-09	1.47e-12	-15.15	5.49e-13	7.16e-16	-13.08	6.36e-11	8.3e-14	-0.78	1	3	1	0	3	0.55	0	3	3	5.15	8
C[N+](CCCCCCCCCCCCCCCC)(CC1=C[N+](CC(NCCCCCCCC)=O)=CC=C1)C.[Br-].[I-]		738.71	40	6	0.82	27	1	1	193.11	32.98	-7.08	13.28	2.36	2.07	7.26	3.58	-11.12	5.66e-09	7.67e-12	-14.02	6.98e-12	9.45e-15	-12.31	3.65e-10	4.94e-13	-1.38	1	3	1	0	3	0.55	0	3	3	4.9	4
C[N+](CCCCCCCCCCCCCCCC)(CC1=C[N+](CC(NCCCCCCCCC)=O)=CC=C1)C.[Br-].[I-]		752.73	41	6	0.83	28	1	1	197.92	32.98	-6.74	13.82	2.75	2.24	7.69	3.95	-11.47	2.53e-09	3.36e-12	-14.58	1.96e-12	2.6e-15	-12.69	1.52e-10	2.02e-13	-1.08	1	3	1	0	3	0.55	0	3	3	5.02	4
C[N+](CCCCCCCCCCCCCCCC)(CC1=C[N+](CC(NCCCCCCCCCC)=O)=CC=C1)C.[Br-].[I-]		766.76	42	6	0.83	29	1	1	202.73	32.98	-6.9	14.36	3.14	2.41	8.12	4.23	-11.83	1.13e-09	1.47e-12	-15.15	5.49e-13	7.16e-16	-13.08	6.36e-11	8.3e-14	-0.78	1	3	1	0	3	0.55	0	3	3	5.15	4
C[N+](CCCCCCCCCCCCCCCC)(CC1=C[N+](CC(NCCCCCCCCCCCC)=O)=CC=C1)C.[Br-].[I-]
CN1CC[N+](CC1)(CCCCCCCCCCCC)C.[Br-]
C[N@@+]1(CC[N@+](CCCCCCCC)(CC1)C)CCCCCCCC.[Br-].[Br-]
C[N@@+]1(CC[N@+](CCCCCCCCCC)(CC1)C)CCCCCCCCCC.[Br-].[Br-]		556.54	30	0	1	18	0	0	158.57	0	-11.5	11.05	0.42	-1.42	2.69	0.25	-9.06	4.8e-07	8.63e-10	-11.02	5.34e-09	9.6e-12	-9.86	7.7e-08	1.38e-10	-1.85	1	3	1	0	2	0.55	0	1	3	4.47	4
C[N@@+]1(CC[N@+](CCCCCCCCCCC)(CC1)C)CCCCCCCCCCC.[Br-].[Br-]		584.6	32	0	1	20	0	0	168.19	0	-11.28	12.13	1.2	-1.04	3.54	0.91	-9.79	9.56e-08	1.64e-10	-12.14	4.25e-10	7.27e-13	-10.64	1.33e-08	2.28e-11	-1.25	1	3	1	0	2	0.55	0	1	3	4.72	2
C[N@@+]1(CC[N@+](CCCCCCCCCCCC)(CC1)C)CCCCCCCCCCCC.[Br-].[Br-]		612.65	34	0	1	22	0	0	177.8	0	-11.58	13.22	1.98	-0.66	4.41	1.47	-10.52	1.87e-08	3.05e-11	-13.27	3.29e-11	5.38e-14	-11.43	2.3e-09	3.75e-12	-0.65	1	3	1	0	3	0.55	0	1	3	4.98	2
C[N@@+]1(CC[N@+](CCCCCCCCCCCC)(CC1)C)CCCCCCCCCCCC.[Br-].[Cl-]		568.2	34	0	1	22	0	0	174.73	0	-11.36	13.05	1.98	-0.75	4.41	1.47	-10.13	4.19e-08	7.37e-11	-13.09	4.58e-11	8.07e-14	-11.43	2.13e-09	3.75e-12	-0.5	1	3	1	0	2	0.55	0	1	3	5.01	1
C[N@@+]1(CC[N@+](CCCCCCCCCCCCC)(CC1)C)CCCCCCCCCCCCC.[Br-].[Br-]		640.7	36	0	1	24	0	0	187.41	0	-11.3	14.3	2.76	-0.3	5.27	2.15	-11.24	3.71e-09	5.79e-12	-14.39	2.61e-12	4.07e-15	-12.21	3.99e-10	6.22e-13	-0.06	1	3	1	0	3	0.55	0	1	3	5.23	4
C[N@@+]1(CC[N@+](CCCCCCCCCCCCCC)(CC1)C)CCCCCCCCCCCCCC.[Br-].[Br-]		668.76	38	0	1	26	0	0	197.03	0	-11.59	15.38	3.54	0.06	6.14	2.71	-11.96	7.34e-10	1.1e-12	-15.51	2.06e-13	3.08e-16	-12.98	6.94e-11	1.04e-13	0.54	1	3	1	0	3	0.55	0	1	3	5.49	16
C[N@@+]1(CC[N@+](CCCCCCCCCCCCCCCC)(CC1)C)CCCCCCCCCCCCCCCC.[Br-].[Br-]
C[N@@+]1(CC[N@+](CCCCCCCCCCCCCCCCCC)(CC1)C)CCCCCCCCCCCCCCCCCC.[Br-].[Br-]
C[N@@+]1(CC[N@@+](C)(CC1)CC(NCCCCCCCC)=O)CC(NCCCCCCCC)=O.[Br-].[Br-]		614.54	34	0	0.92	20	2	2	164.58	58.2	-12.87	7.57	-2.91	-4.23	0.32	-2.42	-7.1	4.89e-05	7.96e-08	-8.63	1.44e-06	2.35e-09	-9	6.2e-07	1.01e-09	-4.67	1	4	1	0	3	0.55	0	1	3	4.61	2
C[N@@+]1(CC[N@@+](C)(CC1)CC(NCCCCCCCCC)=O)CC(NCCCCCCCCC)=O.[Br-].[Br-]		642.59	36	0	0.93	22	2	2	174.19	58.2	-14.89	8.66	-2.13	-3.85	1.18	-2.21	-7.83	9.55e-06	1.49e-08	-9.76	1.12e-07	1.74e-10	-9.78	1.08e-07	1.67e-10	-4.07	1	4	1	0	3	0.55	0	1	3	4.86	1
C[N@@+]1(CC[N@@+](C)(CC1)CC(NCCCCCCCCCC)=O)CC(NCCCCCCCCCC)=O.[Br-].[Br-]		670.65	38	0	0.93	24	2	2	183.8	58.2	-13.17	9.74	-1.35	-3.48	2.04	-1.24	-8.55	1.89e-06	2.82e-09	-10.88	8.83e-09	1.32e-11	-10.55	1.87e-08	2.79e-11	-3.48	1	4	1	0	3	0.55	0	1	3	5.12	2
C[N@@+]1(CC[N@@+](C)(CC1)CC(NCCCCCCCCCCC)=O)CC(NCCCCCCCCCCC)=O.[Br-].[Br-]		698.7	40	0	0.94	26	2	2	193.42	58.2	-14.19	10.82	-0.57	-3.11	2.9	-0.83	-9.27	3.73e-07	5.34e-10	-12	6.97e-10	9.97e-13	-11.33	3.27e-09	4.68e-12	-2.88	1	4	1	0	3	0.55	0	1	3	5.37	8
C[N@@+]1(CC[N@@+](C)(CC1)CC(NCCCCCCCCCCCC)=O)CC(NCCCCCCCCCCCC)=O.[Br-].[Br-]		726.75	42	0	0.94	28	2	2	203.03	58.2	-12.5	11.91	0.21	-2.76	3.77	0.13	-10	7.25e-08	9.97e-11	-13.13	5.36e-11	7.37e-14	-12.11	5.71e-10	7.85e-13	-2.28	1	3	1	0	3	0.55	0	1	3	5.63	16
C[N@@+]1(CC[N@@+](C)(CC1)CC(NCCCCCCCCCCCCCC)=O)CC(NCCCCCCCCCCCCCC)=O.[Br-].[Br-]
CCCCCCCCCCCC[N+]12CCN(CC2)CC1.[Br-]
CCCCCCCCCCCC[N+]12CC[N+](CCCCCCCCCCCC)(CC2)CC1.[Br-].[Br-]		610.63	34	0	1	22	0	0	175.69	0	-11.96	12.99	1.74	-0.66	4.25	1.27	-10.36	2.68e-08	4.39e-11	-13.03	5.69e-11	9.31e-14	-11.2	3.82e-09	6.25e-12	-0.8	1	3	1	0	3	0.55	0	1	3	5.61	0.25
O=C(C[N+]12CC[N+](CC(NCCCCCCCCC)=O)(CC2)CC1)NCCCCCCCCC.[Br-].[Br-]		640.58	36	0	0.93	22	2	2	172.08	58.2	-14.2	8.43	-2.37	-3.85	1.01	-2.2	-7.67	1.37e-05	2.14e-08	-9.52	1.93e-07	3.01e-10	-9.55	1.78e-07	2.79e-10	-4.22	1	4	1	0	3	0.55	0	1	3	5.49	1
O=C(C[N+]12CC[N+](CC(NCCCCCCCCCC)=O)(CC2)CC1)NCCCCCCCCCC.[Br-].[Br-]		668.63	38	0	0.93	24	2	2	181.69	58.2	-14.3	9.51	-1.59	-3.48	1.87	-1.6	-8.39	2.71e-06	4.05e-09	-10.64	1.52e-08	2.28e-11	-10.33	3.11e-08	4.65e-11	-3.63	1	4	1	0	3	0.55	0	1	3	5.75	0.5
CCCCCCCC[N+]1=CC=C(CCC2=CC=[N+](C=C2)CCCCCCCC)C=C1.[Br-].[Br-]
CCCCCCCCCC[N+]1=CC=C(C=C1)CCC2=CC=[N+](C=C2)CCCCCCCCCC.[Br-].[Br-]		626.59	36	12	0.69	21	0	0	172.26	7.76	-9.2	13.07	2.34	6.46	9.73	4.48	-10.82	9.49e-09	1.51e-11	-13.28	3.31e-11	5.29e-14	-11.25	3.5e-09	5.58e-12	-0.84	2	3	1	0	3	0.17	0	1	3	3.99	1
CCCCCCCCCCC[N+]1=CC=C(C=C1)CCC2=CC=[N+](C=C2)CCCCCCCCCCC.[Br-].[Br-]
CCCCCCCCCCCC[N+]1=CC=C(C=C1)CCC2=CC=[N+](C=C2)CCCCCCCCCCCC.[Br-].[Br-]		682.7	40	12	0.72	25	0	0	191.49	7.76	-9.28	15.24	3.9	7.17	11.43	5.69	-12.25	3.88e-10	5.68e-13	-15.53	2.02e-13	2.96e-16	-12.81	1.06e-10	1.55e-13	0.36	2	3	1	0	3	0.17	0	1	3	4.5	2
CCCCCCCCCCCCC[N+]1=CC=C(C=C1)CCC2=CC=[N+](C=C2)CCCCCCCCCCCCC.[Br-].[Br-]		710.75	42	12	0.74	27	0	0	201.11	7.76	-8.25	16.32	4.68	7.51	12.29	6.51	-12.96	7.83e-11	1.1e-13	-16.65	1.59e-14	2.24e-17	-13.59	1.85e-11	2.6e-14	0.95	2	3	1	0	3	0.17	0	1	3	4.76	8
CCCCCCCCCCCCCC[N+]1=CC=C(CCC2=CC=[N+](CCCCCCCCCCCCCC)C=C2)C=C1.[Br-].[Br-]
CCCCCCCCCCCCCCCC[N+]1=CC=C(C=C1)CCC2=CC=[N+](C=C2)CCCCCCCCCCCCCCCC.[Br-].[Br-]
CCCCCCCCCCCCCCCCCC[N+]1=CC=C(CCC2=CC=[N+](C=C2)CCCCCCCCCCCCCCCCCC)C=C1.[Br-].[Br-]
CCCCCCCCCCCC[N+]1=CC=C(CCC2=CC=[N+](CCCCCCCCCCCC)C=C2)C=C1.[O-]S(=O)(C3=CC=C(C=C3)C)=O.[O-]S(=O)(C4=CC=C(C)C=C4)=O
[O-]S(=O)(C1=CC=C(C)C=C1)=O.[O-]S(=O)(C2=CC=C(C=C2)C)=O.CCCCCCCCCCCCCC[N+]3=CC=C(C=C3)CCC4=CC=[N+](C=C4)CCCCCCCCCCCCCC
CCCCCCCC[N+]1=CC=C(/C=C/C2=CC=[N+](C=C2)CCCCCCCC)C=C1.[Br-].[Br-]		568.47	32	12	0.57	16	0	0	154.15	7.76	-10.04	10.96	0.94	5.64	7.86	3.07	-9.49	1.84e-07	3.23e-10	-11.09	4.65e-09	8.18e-12	-8.97	6.08e-07	1.07e-09	-1.99	2	3	1	0	2	0.17	0	1	3	3.75	16
CCCCCCCCCC[N+]1=CC=C(C=C1)/C=C/C2=CC=[N+](C=C2)CCCCCCCCCC.[Br-].[Br-]
CCCCCCCCCCC[N+]1=CC=C(C=C1)/C=C/C2=CC=[N+](C=C2)CCCCCCCCCCC.[Br-].[Br-]		652.63	38	12	0.65	22	0	0	182.99	7.76	-9.17	14.21	3.28	6.74	10.4	5.09	-11.62	1.56e-09	2.4e-12	-14.46	2.26e-12	3.47e-15	-11.31	3.16e-09	4.84e-12	-0.19	2	3	1	0	3	0.17	0	1	3	4.5	1
CCCCCCCCCCCC[N+]1=CC=C(C=C1)/C=C/C2=CC=[N+](C=C2)CCCCCCCCCCCC.[Br-].[Br-]		680.68	40	12	0.67	24	0	0	192.6	7.76	-9.48	15.29	4.06	7.09	11.25	5.64	-12.33	3.18e-10	4.67e-13	-15.58	1.79e-13	2.63e-16	-12.09	5.51e-10	8.09e-13	0.4	2	3	1	0	3	0.17	0	1	3	4.75	8
CCCCCCCCCCCCC[N+]1=CC=C(C=C1)/C=C/C2=CC=[N+](C=C2)CCCCCCCCCCCCC.[Br-].[Br-]
CCCCCCCCCCCCCC[N+]1=CC=C(C=C1)/C=C/C2=CC=[N+](C=C2)CCCCCCCCCCCCCC.[Br-].[Br-]
CCCCCCCCCCCCCCCC[N+]1=CC=C(/C=C/C2=CC=[N+](C=C2)CCCCCCCCCCCCCCCC)C=C1.[Br-].[Br-]
CCCCCCCCCCCCCCCCCC[N+]1=CC=C(C=C1)/C=C/C2=CC=[N+](C=C2)CCCCCCCCCCCCCCCCCC.[Br-].[Br-]
CCCCCCCCNC(C[N+]1=CC=C(C=C1)CCC2=CC=[N+](C=C2)CC(NCCCCCCCC)=O)=O.[Br-].[Br-]
CCCCCCCCCNC(C[N+]1=CC=C(C=C1)CCC2=CC=[N+](C=C2)CC(NCCCCCCCCC)=O)=O.[Br-].[Br-]		712.64	42	12	0.65	25	2	2	187.88	65.96	-10.36	11.01	-0.21	4.1	8.18	2.54	-9.76	1.25e-07	1.75e-10	-12.36	3.1e-10	4.35e-13	-11.15	4.99e-09	7e-12	-2.83	1	3	1	0	3	0.55	0	1	3	4.48	2
CCCCCCCCCCNC(C[N+]1=CC=C(C=C1)CCC2=CC=[N+](C=C2)CC(NCCCCCCCCCC)=O)=O.[Br-].[Br-]		740.7	44	12	0.67	27	2	2	197.5	65.96	-9.82	12.09	0.57	4.45	9.04	3.26	-10.47	2.52e-08	3.4e-11	-13.48	2.44e-11	3.29e-14	-11.93	8.72e-10	1.18e-12	-2.23	2	3	1	0	3	0.17	0	1	3	4.74	2
O=C(C[N+]1=CC=C(C=C1)CCC2=CC=[N+](C=C2)CC(NCCCCCCCCCCC)=O)NCCCCCCCCCCC.[Br-].[Br-]		768.75	46	12	0.68	29	2	2	207.11	65.96	-10.04	13.18	1.35	4.79	9.9	3.84	-11.19	4.98e-09	6.48e-12	-14.61	1.87e-12	2.44e-15	-12.7	1.53e-10	1.99e-13	-1.63	2	3	1	0	3	0.17	0	1	3	5	4
O=C(C[N+]1=CC=C(C=C1)CCC2=CC=[N+](C=C2)CC(NCCCCCCCCCCCC)=O)NCCCCCCCCCCCC.[Br-].[Br-]
O=C(C[N+]1=CC=C(C=C1)CCC2=CC=[N+](C=C2)CC(NCCCCCCCCCCCCCC)=O)NCCCCCCCCCCCCCC.[Br-].[Br-]
CCCCCCCCNC(C[N+]1=CC=C(C=C1)/C=C/C2=CC=[N+](C=C2)CC(NCCCCCCCC)=O)=O.[Br-].[Br-]		682.57	40	12	0.56	22	2	2	179.38	65.96	-10.79	9.98	-0.82	3.67	7.15	1.84	-9.13	5.07e-07	7.42e-10	-11.29	3.48e-09	5.1e-12	-9.66	1.49e-07	2.18e-10	-3.38	1	4	1	0	3	0.55	0	1	3	4.37	4
CCCCCCCCCNC(C[N+]1=CC=C(C=C1)/C=C/C2=CC=[N+](C=C2)CC(NCCCCCCCCC)=O)=O.[Br-].[Br-]		710.63	42	12	0.59	24	2	2	188.99	65.96	-10.26	11.06	-0.04	4.02	8	2.56	-9.84	1.02e-07	1.44e-10	-12.41	2.74e-10	3.86e-13	-10.44	2.59e-08	3.65e-11	-2.78	1	3	1	0	3	0.55	0	1	3	4.62	4
CCCCCCCCCCNC(C[N+]1=CC=C(C=C1)/C=C/C2=CC=[N+](C=C2)CC(NCCCCCCCCCC)=O)=O.[Br-].[Br-]		738.68	44	12	0.61	26	2	2	198.61	65.96	-10.16	12.15	0.74	4.37	8.86	3.19	-10.56	2.03e-08	2.75e-11	-13.54	2.11e-11	2.85e-14	-11.21	4.53e-09	6.14e-12	-2.18	2	3	1	0	3	0.17	0	1	3	4.88	16
O=C(C[N+]1=CC=C(C=C1)/C=C/C2=CC=[N+](C=C2)CC(NCCCCCCCCCCC)=O)NCCCCCCCCCCC.[Br-].[Br-]
O=C(C[N+]1=CC=C(C=C1)/C=C/C2=CC=[N+](C=C2)CC(NCCCCCCCCCCCC)=O)NCCCCCCCCCCCC.[Br-].[Br-]
O=C(C[N+]1=CC=C(C=C1)/C=C/C2=CC=[N+](C=C2)CC(NCCCCCCCCCCCCCC)=O)NCCCCCCCCCCCCCC.[Br-].[Br-]
CCCCCCCCNC(C[N+]1=CC=C(C=C1)C#CC2=CC=[N+](C=C2)CC(NCCCCCCCC)=O)=O.[Br-].[Br-]		680.56	40	12	0.56	20	2	2	176.43	65.96	-11.04	9.73	-1.3	3.67	7	1.61	-9.09	5.51e-07	8.1e-10	-11.03	6.3e-09	9.26e-12	-9.66	1.5e-07	2.2e-10	-3.54	1	4	1	0	3	0.55	0	2	3	4.38	16
CCCCCCCCCNC(C[N+]1=CC=C(C=C1)C#CC2=CC=[N+](C=C2)CC(NCCCCCCCCC)=O)=O.[Br-].[Br-]		708.61	42	12	0.59	22	2	2	186.04	65.96	-10.38	10.81	-0.52	4.02	7.86	2.36	-9.8	1.12e-07	1.57e-10	-12.15	4.97e-10	7.02e-13	-10.43	2.61e-08	3.69e-11	-2.95	1	4	1	0	3	0.55	0	2	3	4.64	32
CCCCCCCCCCNC(C[N+]1=CC=C(C=C1)C#CC2=CC=[N+](C=C2)CC(NCCCCCCCCCC)=O)=O.[Br-].[Br-]
O=C(C[N+]1=CC=C(C=C1)C#CC2=CC=[N+](C=C2)CC(NCCCCCCCCCCC)=O)NCCCCCCCCCCC.[Br-].[Br-]
O=C(C[N+]1=CC=C(C=C1)C#CC2=CC=[N+](C=C2)CC(NCCCCCCCCCCCC)=O)NCCCCCCCCCCCC.[Br-].[Br-]
O=C(C[N+]1=CC=C(C=C1)C#CC2=CC=[N+](C=C2)CC(NCCCCCCCCCCCCCC)=O)NCCCCCCCCCCCCCC.[Br-].[Br-]
COC1=CC(C[N+](C)(CCCCCCCCCC)C)=CC(OC)=C1.[Br-]		416.44	25	6	0.71	13	2	0	113.38	18.46	-2	7.19	2.27	0.64	3.09	2.24	-6.27	0.000223	5.36e-07	-7.4	1.66e-05	3.98e-08	-7.89	5.4e-06	1.3e-08	-3.74	0	0	1	0	1	0.55	0	1	3	2.71	2
COC1=CC(C[N+](C)(CCCCCCCCCCCC)C)=CC(OC)=C1.[Br-]
COC1=CC(C[N+](C)(CCCCCCCCCCCCCC)C)=CC(OC)=C1.[Br-]		472.54	29	6	0.76	17	2	0	132.61	18.46	-0.51	9.35	3.83	1.47	4.79	3.79	-7.69	9.62e-06	2.04e-08	-9.64	1.08e-07	2.28e-10	-9.46	1.62e-07	3.44e-10	-2.54	0	2	1	0	2	0.55	0	1	3	3.19	1
COC1=CC(C[N+](C)(C)CCCCCCCCCCCCCCCC)=CC(OC)=C1.[Br-]		500.6	31	6	0.78	19	2	0	142.22	18.46	-0.47	10.44	4.61	1.87	5.64	4.42	-8.41	1.95e-06	3.89e-09	-10.77	8.45e-09	1.69e-11	-10.25	2.82e-08	5.64e-11	-1.94	1	3	1	0	2	0.55	0	1	3	3.43	1
COC1=CC(C[N+](C)(C)CCCC[N+](CC2=CC(OC)=CC(OC)=C2)(C)C)=CC(OC)=C1.[Br-].[Br-]
COC1=CC(C[N+](C)(C)CC[N+](CC2=CC(OC)=CC(OC)=C2)(C)C)=CC(OC)=C1.[Br-].[Br-]
COC1=CC(C[N+](C)(C)CCC[N+](CC2=CC(OC)=CC(OC)=C2)(C)C)=CC(OC)=C1.[Br-].[Br-]
C[N+]1(CCCCCCCC)CCCC1.[Br-]
C[N+]1(CCCCCCCCCC)CCCC1.[Br-]
C[N+]1(CCCCCCCCCCC)CCCC1.[Br-]
C[N+]1(CCCCCCCCCCCC)CCCC1.[Br-]
C[N+]1(CCCCCCCCCCCCC)CCCC1.[Br-]
C[N+]1(CCCCCCCCCCCCCC)CCCC1.[Br-]
C[N+]1(CCCCCCCCCCCCCCCC)CCCC1.[Br-]
C[N+]1(CCCCCCCCCCCCCCCCCC)CCCC1.[Br-]
C[N+]1(CCCCCCCC[N+]2(C)CCCC2)CCCC1.[Br-].[Br-]
C[N+]1(CCCCCCCCCC[N+]2(C)CCCC2)CCCC1.[Br-].[Br-]
C[N+]1(CCCCCCCCCCCC[N+]2(C)CCCC2)CCCC1.[Br-].[Br-]
C[N+](CCCCCCCC)(C)CC1=CC=C(C[N+](C)(CCCCCCCC)C)C=C1.[Cl-].[Cl-]
C[N+](CCCCCCCCC)(C)CC1=CC=C(C[N+](C)(CCCCCCCCC)C)C=C1.[Cl-].[Cl-]
C[N+](CCCCCCCCCC)(C)CC1=CC=C(C[N+](C)(CCCCCCCCCC)C)C=C1.[Cl-].[Cl-]		545.75	36	6	0.81	22	0	0	168.2	0	-7.79	12.23	2.83	-0.44	4.59	2.28	-9.6	1.37e-07	2.51e-10	-12.24	3.12e-10	5.72e-13	-12.78	9.14e-11	1.67e-13	-0.95	1	3	1	0	2	0.55	0	1	3	3.76	2
C[N+](CCCCCCCCCCCC)(C)CC1=CC=C(C[N+](C)(CCCCCCCCCCCC)C)C=C1.[Cl-].[Cl-]		601.86	40	6	0.83	26	0	0	187.42	0	-8.78	14.4	4.39	0.28	6.32	3.32	-11.04	5.51e-09	9.15e-12	-14.49	1.93e-12	3.21e-15	-14.33	2.81e-12	4.67e-15	0.25	1	3	1	0	3	0.55	0	1	3	4.27	1
C[N+](CCCCCCCCCCCCC)(C)CC1=CC=C(C[N+](C)(CCCCCCCCCCCCC)C)C=C1.[Cl-].[Cl-]		629.91	42	6	0.84	28	0	0	197.04	0	-8.32	15.48	5.17	0.62	7.19	4.03	-11.76	1.11e-09	1.76e-12	-15.61	1.53e-13	2.43e-16	-15.11	4.93e-13	7.83e-16	0.85	1	3	1	0	3	0.55	0	1	3	4.53	2
C[N+](CCCCCCCCCCCCCC)(C)CC1=CC=C(C[N+](C)(CCCCCCCCCCCCCC)C)C=C1.[Cl-].[Cl-]		657.97	44	6	0.85	30	0	0	206.65	0	-7.82	16.56	5.95	0.96	8.07	4.74	-12.47	2.21e-10	3.36e-13	-16.74	1.21e-14	1.84e-17	-15.88	8.69e-14	1.32e-16	1.44	1	4	1	1	3	0.55	0	1	3	4.8	4
C[N+](CCCCCCCCCCCCCCCC)(C)CC1=CC=C(C[N+](C)(CCCCCCCCCCCCCCCC)C)C=C1.[Cl-].[Cl-]
C[N+](CCCCCCCC)(C)CC1=CC=CC(C[N+](C)(CCCCCCCC)C)=C1.[Cl-].[Cl-]
C[N+](CCCCCCCCC)(C)CC1=CC=CC(C[N+](C)(CCCCCCCCC)C)=C1.[Cl-].[Cl-]
C[N+](CCCCCCCCCC)(C)CC1=CC=CC(C[N+](C)(CCCCCCCCCC)C)=C1.[Cl-].[Cl-]		545.75	36	6	0.81	22	0	0	168.2	0	-8.26	12.23	2.83	-0.44	4.59	2.19	-9.6	1.37e-07	2.51e-10	-12.24	3.12e-10	5.72e-13	-12.78	9.14e-11	1.67e-13	-0.95	1	3	1	0	2	0.55	0	1	3	3.92	2
C[N+](CCCCCCCCCCCC)(C)CC1=CC=CC(C[N+](C)(CCCCCCCCCCCC)C)=C1.[Cl-].[Cl-]		601.86	40	6	0.83	26	0	0	187.42	0	-9.81	14.4	4.39	0.28	6.32	3.11	-11.04	5.51e-09	9.15e-12	-14.49	1.93e-12	3.21e-15	-14.33	2.81e-12	4.67e-15	0.25	1	3	1	0	3	0.55	0	1	3	4.43	2
C[N+](CCCCCCCCCCCCC)(C)CC1=CC=CC(C[N+](C)(CCCCCCCCCCCCC)C)=C1.[Cl-].[Cl-]		629.91	42	6	0.84	28	0	0	197.04	0	-8.07	15.48	5.17	0.62	7.19	4.08	-11.76	1.11e-09	1.76e-12	-15.61	1.53e-13	2.43e-16	-15.11	4.93e-13	7.83e-16	0.85	1	3	1	0	3	0.55	0	1	3	4.69	4
C[N+](CCCCCCCCCCCCCC)(C)CC1=CC=CC(C[N+](C)(CCCCCCCCCCCCCC)C)=C1.[Cl-].[Cl-]		657.97	44	6	0.85	30	0	0	206.65	0	-8.86	16.56	5.95	0.96	8.07	4.54	-12.47	2.21e-10	3.36e-13	-16.74	1.21e-14	1.84e-17	-15.88	8.69e-14	1.32e-16	1.44	1	4	1	1	3	0.55	0	1	3	4.96	8
C[N+](CCCCCCCCCCCCCCCC)(C)CC1=CC=CC(C[N+](C)(CCCCCCCCCCCCCCCC)C)=C1.[Cl-].[Cl-]		714.07	48	6	0.86	34	0	0	225.88	0	-8.05	18.73	7.51	1.62	9.81	5.92	-13.92	8.67e-12	1.21e-14	-18.99	7.35e-17	1.03e-19	-17.42	2.7e-15	3.78e-18	2.64	1	4	1	1	3	0.55	0	1	3	5.49	4
C[N+](CCCCCCCC)(C)CC1=CC=CC=C1C[N+](C)(CCCCCCCC)C.[Cl-].[Cl-]
C[N+](CCCCCCCCC)(C)CC1=CC=CC=C1C[N+](C)(CCCCCCCCC)C.[Cl-].[Cl-]		517.7	34	6	0.8	20	0	0	158.58	0	-9.37	11.15	2.04	-0.8	3.72	1.35	-8.88	6.75e-07	1.3e-09	-11.12	3.91e-09	7.56e-12	-11.99	5.24e-10	1.01e-12	-1.54	1	3	1	0	2	0.55	0	1	3	3.66	32
C[N+](CCCCCCCCCC)(C)CC1=CC=CC=C1C[N+](C)(CCCCCCCCCC)C.[Cl-].[Cl-]		545.75	36	6	0.81	22	0	0	168.2	0	-8.69	12.23	2.83	-0.44	4.59	2.1	-9.6	1.37e-07	2.51e-10	-12.24	3.12e-10	5.72e-13	-12.78	9.14e-11	1.67e-13	-0.95	1	3	1	0	2	0.55	0	1	3	3.92	4
C[N+](CCCCCCCCCCCC)(C)CC1=CC=CC=C1C[N+](C)(CCCCCCCCCCCC)C.[Cl-].[Cl-]		601.86	40	6	0.83	26	0	0	187.42	0	-9.95	14.4	4.39	0.28	6.32	3.09	-11.04	5.51e-09	9.15e-12	-14.49	1.93e-12	3.21e-15	-14.33	2.81e-12	4.67e-15	0.25	1	3	1	0	3	0.55	0	1	3	4.43	4
C[N+](CCCCCCCCCCCCC)(C)CC1=CC=CC=C1C[N+](C)(CCCCCCCCCCCCC)C.[Cl-].[Cl-]		629.91	42	6	0.84	28	0	0	197.04	0	-7.62	15.48	5.17	0.62	7.19	4.17	-11.76	1.11e-09	1.76e-12	-15.61	1.53e-13	2.43e-16	-15.11	4.93e-13	7.83e-16	0.85	1	3	1	0	3	0.55	0	1	3	4.69	4
C[N+](CCCCCCCCCCCCCC)(C)CC1=CC=CC=C1C[N+](C)(CCCCCCCCCCCCCC)C.[Cl-].[Cl-]		657.97	44	6	0.85	30	0	0	206.65	0	-8.65	16.56	5.95	0.96	8.07	4.58	-12.47	2.21e-10	3.36e-13	-16.74	1.21e-14	1.84e-17	-15.88	8.69e-14	1.32e-16	1.44	1	4	1	1	3	0.55	0	1	3	4.96	4
C[N+](CCCCCCCCCCCCCCCC)(C)CC1=CC=CC=C1C[N+](C)(CCCCCCCCCCCCCCCC)C.[Cl-].[Cl-]		714.07	48	6	0.86	34	0	0	225.88	0	-8.7	18.73	7.51	1.62	9.81	5.79	-13.92	8.67e-12	1.21e-14	-18.99	7.35e-17	1.03e-19	-17.42	2.7e-15	3.78e-18	2.64	1	4	1	1	3	0.55	0	1	3	5.49	16
C[N+](CCCCCCCC)(C)CC1=CC(C[N+](C)(C)CCCCCCCC)=CC(C[N+](C)(CCCCCCCC)C)=C1.[Br-].[Br-].[Br-]		828.77	45	6	0.85	27	0	0	219.45	0	-21.79	14.64	1.05	-3.36	3.81	-1.13	-12.52	2.51e-10	3.03e-13	-14.74	1.5e-12	1.81e-15	-15.47	2.78e-13	3.35e-16	-0.96	1	3	1	0	3	0.55	0	1	3	5.04	4
C[N+](CCCCCCCCC)(C)CC1=CC(C[N+](C)(C)CCCCCCCCC)=CC(C[N+](C)(CCCCCCCCC)C)=C1.[Br-].[Br-].[Br-]		870.85	48	6	0.86	30	0	0	233.88	0	-22.87	16.27	2.22	-2.87	5.12	-0.42	-13.6	2.18e-11	2.5e-14	-16.43	3.2e-14	3.68e-17	-16.63	2.03e-14	2.33e-17	-0.06	1	3	1	0	3	0.55	0	1	3	5.44	1
C[N+](CCCCCCCCCC)(C)CC1=CC(C[N+](C)(C)CCCCCCCCCC)=CC(C[N+](C)(CCCCCCCCCC)C)=C1.[Br-].[Br-].[Br-]		912.93	51	6	0.87	33	0	0	248.3	0	-23.09	17.89	3.39	-2.39	6.43	0.45	-14.68	1.91e-12	2.09e-15	-18.12	6.99e-16	7.66e-19	-17.79	1.49e-15	1.64e-18	0.83	1	3	1	0	3	0.55	0	1	3	5.84	2
C[N+](CCCCCCCCCCCC)(C)CC1=CC(C[N+](C)(C)CCCCCCCCCCCC)=CC(C[N+](C)(CCCCCCCCCCCC)C)=C1.[Br-].[Br-].[Br-]		997.09	57	6	0.88	39	0	0	277.14	0	-22.08	21.14	5.73	-1.47	9.06	2.48	-16.84	1.43e-14	1.43e-17	-21.49	3.24e-19	3.25e-22	-20.09	8.14e-18	8.17e-21	2.63	1	4	1	0	3	0.55	0	1	3	6.67	8
C[N+](CCCCCCCCCCCCC)(C)CC1=CC(C[N+](C)(C)CCCCCCCCCCCCC)=CC(C[N+](C)(CCCCCCCCCCCCC)C)=C1.[Br-].[Br-].[Br-]		1039.17	60	6	0.89	42	0	0	291.56	0	-21.27	22.76	6.91	-1.03	10.38	3.55	-17.92	1.24e-15	1.19e-18	-23.17	7.04e-21	6.77e-24	-21.23	6.05e-19	5.82e-22	3.52	1	4	1	1	3	0.55	0	1	3	7.08	32
C[N+](CCCCCCCCCCCCCC)(C)CC1=CC(C[N+](C)(C)CCCCCCCCCCCCCC)=CC(C[N+](C)(CCCCCCCCCCCCCC)C)=C1.[Br-].[Br-].[Br-]
CCCC[N+](CCCC)(C)CC1=CC=CC=C1.[Cl-]
C[N+](CCCCCC)(CCCCCC)CC1=CC=CC=C1.[Cl-]
C[N+](CCCCCCCC)(CCCCCCCC)CC1=CC=CC=C1.[Cl-]		382.07	26	6	0.75	16	0	0	121.35	0	-1.51	9.41	4.21	2.44	4.97	3.9	-7.25	2.14e-05	5.6e-08	-9.32	1.85e-07	4.83e-10	-9.65	8.59e-08	2.25e-10	-1.95	0	0	1	0	3	0.55	0	1	3	2.59	2
C[N+](CCCCCCCCCC)(CCCCCCCCCC)CC1=CC=CC=C1.[Cl-]		438.17	30	6	0.79	20	0	0	140.58	0	-0.57	11.58	5.77	3.24	6.68	5.34	-8.68	9.15e-07	2.09e-09	-11.57	1.19e-09	2.71e-12	-11.22	2.62e-09	5.97e-12	-0.75	0	3	1	0	3	0.55	0	1	3	3.08	1
C[N+](CCCCCCCCCCCC)(CCCCCCCCCCCC)CC1=CC=CC=C1.[Cl-]		494.28	34	6	0.81	24	0	0	159.81	0	0.05	13.74	7.33	3.99	8.41	6.7	-10.11	3.86e-08	7.81e-11	-13.81	7.67e-12	1.55e-14	-12.79	8.03e-11	1.63e-13	0.44	0	4	1	1	3	0.55	0	1	3	3.58	2
C[N+](CCCCCCCCCCCC)(CCCCCCCCCCCC)CC1=CC=CC=C1.[Br-]
CCCC[N+](CCCC)(CCCC)CC1=CC=CC=C1.[Br-]
CCCCCC[N+](CCCCCC)(CCCCCC)CC1=CC=CC=C1.[Br-]
CCCCCC[N+](CCCCCC)(CCCCCC)CC1=CC=CC=C1.[Cl-]
CCCCCCCC[N+](CCCCCCCC)(CCCCCCCC)CC1=CC=CC=C1.[Br-]		524.7	33	6	0.81	23	0	0	158.08	0	0.35	13	6.94	3.9	7.97	6.43	-9.9	6.61e-08	1.26e-10	-13.04	4.77e-11	9.09e-14	-12.4	2.09e-10	3.99e-13	-0.27	1	4	1	1	3	0.55	0	1	3	3.49	1
CCCCCCCCCC[N+](CCCCCCCCCC)(CCCCCCCCCC)CC1=CC=CC=C1.[Br-]
CCCCCCCCCCCC[N+](CCCCCCCCCCCC)(CCCCCCCCCCCC)CC1=CC=CC=C1.[Br-]
C[N+](CCCC)(C)CC1=CC=C(C[N+](CCCC)(C)C)C=C1.[Cl-].[Cl-]
C[N+](CCCCCC)(C)CC1=CC=C(C[N+](CCCCCC)(C)C)C=C1.[Cl-].[Cl-]
CCCC[N+](CCCC)(C)CC1=CC=C(C[N+](CCCC)(C)CCCC)C=C1.[Cl-].[Cl-]
C[N+](CCCCCC)(CCCCCC)CC1=CC=C(C[N+](CCCCCC)(C)CCCCCC)C=C1.[Cl-].[Cl-]		573.81	38	6	0.82	24	0	0	177.81	0	-7.66	12.56	3.61	-0.08	5.45	2.78	-9.84	8.23e-08	1.43e-10	-12.58	1.49e-10	2.6e-13	-13.55	1.6e-11	2.79e-14	-0.88	1	3	1	0	2	0.55	0	1	3	3.99	32
C[N+](CCCCCCCC)(CCCCCCCC)CC1=CC=C(C[N+](CCCCCCCC)(C)CCCCCCCC)C=C1.[Cl-].[Cl-]		686.02	46	6	0.86	32	0	0	216.27	0	-7.2	16.9	6.73	1.29	8.94	5.33	-12.72	1.29e-10	1.88e-13	-17.09	5.6e-15	8.16e-18	-16.65	1.53e-14	2.23e-17	1.51	1	4	1	1	3	0.55	0	1	3	5.1	1
C[N+](CCCCCCCCCC)(CCCCCCCCCC)CC1=CC=C(C[N+](CCCCCCCCCC)(C)CCCCCCCCCC)C=C1.[Cl-].[Cl-]		798.23	54	6	0.88	40	0	0	254.72	0	-6.21	21.23	9.85	2.56	12.44	7.97	-15.61	1.98e-13	2.48e-16	-21.58	2.09e-19	2.62e-22	-19.73	1.5e-17	1.87e-20	3.9	1	4	1	1	3	0.55	0	1	3	6.18	4
C[N+](CCCCCCCCCCCC)(CCCCCCCCCCCC)CC1=CC=C(C[N+](CCCCCCCCCCCC)(C)CCCCCCCCCCCC)C=C1.[Cl-].[Cl-]
CCCC[N+](CCCC)(CCCC)CC1=CC=C(C[N+](CCCC)(CCCC)CCCC)C=C1.[Cl-].[Cl-]
CCCCCC[N+](CCCCCC)(CCCCCC)CC1=CC=C(C[N+](CCCCCC)(CCCCCC)CCCCCC)C=C1.[Cl-].[Cl-]		714.07	48	6	0.86	34	0	0	225.88	0	-7.21	17.23	7.51	1.62	9.81	5.79	-12.97	7.64e-11	1.07e-13	-17.43	2.65e-15	3.71e-18	-17.42	2.7e-15	3.78e-18	1.58	1	4	1	1	3	0.55	0	1	3	5.31	1
CCCCCCCC[N+](CCCCCCCC)(CCCCCCCC)CC1=CC=C(C[N+](CCCCCCCC)(CCCCCCCC)CCCCCCCC)C=C1.[Cl-].[Cl-]		882.39	60	6	0.89	46	0	0	283.56	0	-3.17	23.73	12.19	3.46	15.08	10.26	-17.3	4.44e-15	5.03e-18	-24.18	5.89e-22	6.67e-25	-22.02	8.39e-20	9.51e-23	5.17	1	4	1	1	3	0.55	0	1	3	7.02	2
CCCCCCCCCC[N+](CCCCCCCCCC)(CCCCCCCCCC)CC1=CC=C(C[N+](CCCCCCCCCC)(CCCCCCCCCC)CCCCCCCCCC)C=C1.[Cl-].[Cl-]
CCCCCCCCCCCC[N+](CCCCCCCCCCCC)(CCCCCCCCCCCC)CC1=CC=C(C[N+](CCCCCCCCCCCC)(CCCCCCCCCCCC)CCCCCCCCCCCC)C=C1.[Cl-].[Cl-]
C[N+](CCCCCCCC)(CCCCCCCC)CC1=CC=CC(C[N+](CCCCCCCC)(C)CCCCCCCC)=C1.[Cl-].[Cl-]		686.02	46	6	0.86	32	0	0	216.27	0	-8.31	16.9	6.73	1.29	8.94	5.11	-12.72	1.29e-10	1.88e-13	-17.09	5.6e-15	8.16e-18	-16.65	1.53e-14	2.23e-17	1.51	1	4	1	1	3	0.55	0	1	3	5.25	2
C[N+](CCCC)(CCCC)CC1=CC=CC(C[N+](CCCC)(C)CCCC)=C1.[Cl-].[Cl-]
C[N+](CCCCCC)(CCCCCC)CC1=CC=CC(C[N+](CCCCCC)(C)CCCCCC)=C1.[Cl-].[Cl-]		573.81	38	6	0.82	24	0	0	177.81	0	-7.81	12.56	3.61	-0.08	5.45	2.75	-9.84	8.23e-08	1.43e-10	-12.58	1.49e-10	2.6e-13	-13.55	1.6e-11	2.79e-14	-0.88	1	3	1	0	2	0.55	0	1	3	4.15	16
C[N+](CCCCCCCCCC)(CCCCCCCCCC)CC1=CC=CC(C[N+](CCCCCCCCCC)(C)CCCCCCCCCC)=C1.[Cl-].[Cl-]		798.23	54	6	0.88	40	0	0	254.72	0	-6.65	21.23	9.85	2.56	12.44	7.89	-15.61	1.98e-13	2.48e-16	-21.58	2.09e-19	2.62e-22	-19.73	1.5e-17	1.87e-20	3.9	1	4	1	1	3	0.55	0	1	3	6.34	4
C[N+](CCCCCCCCCCCC)(CCCCCCCCCCCC)CC1=CC=CC(C[N+](CCCCCCCCCCCC)(C)CCCCCCCCCCCC)=C1.[Cl-].[Cl-]
C[N+](CCCC)(CCCC)CC1=CC=CC=C1C[N+](CCCC)(CCCC)C.[Cl-].[Cl-]
C[N+](CCCCCCCC)(CCCCCCCC)CC1=CC=CC=C1C[N+](CCCCCCCC)(CCCCCCCC)C.[Cl-].[Cl-]		686.02	46	6	0.86	32	0	0	216.27	0	-8.45	16.9	6.73	1.29	8.94	5.08	-12.72	1.29e-10	1.88e-13	-17.09	5.6e-15	8.16e-18	-16.65	1.53e-14	2.23e-17	1.51	1	4	1	1	3	0.55	0	1	3	5.25	1
C[N+](CCCCCCCCCCCC)(CCCCCCCCCCCC)CC1=CC=CC=C1C[N+](CCCCCCCCCCCC)(CCCCCCCCCCCC)C.[Cl-].[Cl-]		910.45	62	6	0.9	48	0	0	293.18	0	-5.15	25.56	12.97	3.75	15.96	10.62	-18.49	2.94e-16	3.23e-19	-26.07	7.66e-24	8.42e-27	-22.79	1.49e-20	1.64e-23	6.29	1	4	1	1	3	0.55	0	1	3	7.45	8
C[N+](CCCC)(C)CC1=CC(C[N+](C)(CCCC)C)=CC(C[N+](C)(C)CCCC)=C1.[Br-].[Br-].[Br-]
C[N+](CCCCCC)(C)CC1=CC(C[N+](C)(CCCCCC)C)=CC(C[N+](C)(C)CCCCCC)=C1.[Br-].[Br-].[Br-]
C[N+](CCCC)(CCCC)CC1=CC(C[N+](C)(CCCC)CCCC)=CC(C[N+](CCCC)(C)CCCC)=C1.[Br-].[Br-].[Br-]
C[N+](CCCCCC)(CCCCCC)CC1=CC(C[N+](C)(CCCCCC)CCCCCC)=CC(C[N+](CCCCCC)(C)CCCCCC)=C1.[Br-].[Br-].[Br-]		955.01	54	6	0.88	36	0	0	262.72	0	-20.83	18.39	4.56	-1.93	7.75	1.59	-15.05	8.45e-13	8.85e-16	-18.63	2.22e-16	2.32e-19	-18.94	1.1e-16	1.15e-19	0.93	1	3	1	0	3	0.55	0	1	3	6.23	2
C[N+](CCCCCCCC)(CCCCCCCC)CC1=CC(C[N+](C)(CCCCCCCC)CCCCCCCC)=CC(C[N+](CCCCCCCC)(C)CCCCCCCC)=C1.[Br-].[Br-].[Br-]		1123.33	66	6	0.9	48	0	0	320.4	0	-18.39	24.89	9.25	-0.17	13.02	5.72	-19.38	4.63e-17	4.12e-20	-25.38	4.69e-23	4.17e-26	-23.52	3.37e-21	3e-24	4.52	1	4	1	1	3	0.55	0	1	3	7.96	8
C[N+](CCCCCCCCCC)(CCCCCCCCCC)CC1=CC(C[N+](C)(CCCCCCCCCC)CCCCCCCCCC)=CC(C[N+](CCCCCCCCCC)(C)CCCCCCCCCC)=C1.[Br-].[Br-].[Br-]
C[N+](CCCCCCCCCCCC)(CCCCCCCCCCCC)CC1=CC(C[N+](C)(CCCCCCCCCCCC)CCCCCCCCCCCC)=CC(C[N+](CCCCCCCCCCCC)(C)CCCCCCCCCCCC)=C1.[Br-].[Br-].[Br-]
CCCC[N+](CCCC)(CC1=CC(C[N+](CCCC)(CCCC)CCCC)=CC(C[N+](CCCC)(CCCC)CCCC)=C1)CCCC.[Br-].[Br-].[Br-]
CCCCCC[N+](CCCCCC)(CC1=CC(C[N+](CCCCCC)(CCCCCC)CCCCCC)=CC(C[N+](CCCCCC)(CCCCCC)CCCCCC)=C1)CCCCCC.[Br-].[Br-].[Br-]		1165.41	69	6	0.9	51	0	0	334.82	0	-15.26	25.4	10.42	0.25	14.34	7.03	-19.77	2e-17	1.71e-20	-25.91	1.44e-23	1.23e-26	-24.66	2.52e-22	2.16e-25	4.63	1	4	1	1	3	0.55	0	1	3	8.34	1
CCCCCCCC[N+](CCCCCCCC)(CC1=CC(C[N+](CCCCCCCC)(CCCCCCCC)CCCCCCCC)=CC(C[N+](CCCCCCCC)(CCCCCCCC)CCCCCCCC)=C1)CCCCCCCC.[Br-].[Br-].[Br-]
